# Supplementary material for: Microbiome profile of the amniotic fluid as a predictive biomarker of perinatal outcome
Source: Sci Rep. 2017 Sep 22;7:12171. doi: 10.1038/s41598-017-11699-8 (PMC5610236; doi:10.1038/s41598-017-11699-8)
Supplement: Supplementary file 2 — Supplementary Dataset 1 [file 41598_2017_11699_MOESM2_ESM.xlsx]

## Sheet: TableS8
	Table S8. Summary of operational taxonomic units.
	Unnamed: 0	Total reads	Domain	Phylum	Class	Order	Family	Genus	Species	Database ID	Identity	Match length	Mismatch	Gap	E-value	Score	Length coverage (%)	SEQUENCE
	total_OTU00001	24104	Bacteria	Tenericutes	Mollicutes	Mycoplasmatales	Mycoplasmataceae	Ureaplasma	Ureaplasma parvum	NC-002162-01	100	307	0	0	0	118.4	100	GATTAACGCTGGCGGCATGCCTAATACATGCAAATCGAACGAAGCCTTTTAGGCTTAGTGGTGAACGGGTGAGTAACACGTATCCAATCTACCCTTAAGTTGGGGATAACTAGTCGAAAGATTAGCTAATACCGAATAATAACATCAATATCGCATGAGAAGATGTAGAAAGTCGCTCTTTGTGGCGACGCTTTTGGATGAGGGTGCGACGTATCAGATAGTTGGTGAGGTAATGGCTCACCAAGTCAATGACGCGTAGCTGTACTGAGAGGTAGAACAGCCACAATGGGACTGAGACACGGCCCAT
	total_OTU00002	1388	Bacteria	Proteobacteria	Alphaproteobacteria	Rhizobiales	Bradyrhizobiaceae	Bradyrhizobium	Bradyrhizobium sp. BTAi1	NC-009485-02	100	280	0	0	0	150.8	100	AGCGAACGCTGGCGGCAGGCTTAACACATGCAAGTCGAGCGGGCGTAGCAATACGTCAGCGGCAGACGGGTGAGTAACGCGTGGGAACGTACCTTTTGGTTCGGAACAACACAGGGAAACTTGTGCTAATACCGGATAAGCCCTTACGGGGAAAGATTTATCGCCGAAAGATCGGCCCGCGTCTGATTAGCTAGTTGGTAGGGTAATGGCCTACCAAGGCGACGATCAGTAGCTGGTCTGAGAGGATGATCAGCCACATTGGGACTGAGACACGGCCCAA
	total_OTU00003	10188	Bacteria	Proteobacteria	Gammaproteobacteria	Pseudomonadales	Moraxellaceae	Acinetobacter	Acinetobacter sp. WC-743	NZ-AMFQ00000000	100	306	0	0	0	113.4	100	ATTGAACGCTGGCGGCAGGCTTAACACATGCAAGTCGAGCGGGGGAGATTGCTTCGGTAATTGACCTAGCGGCGGACGGGTGAGTAATACTTAGGAATCTGCCTATTAATGGGGGACAACATCTCGAAAGGGATGCTAATACCGCATACGCCCTACGGGGGAAAGCAGGGGATCACTTGTGACCTTGCGTTAATAGATGAGCCTAAGTCGGATTAGCTAGTTGGTGGGGTAAAGGCCTACCAAGGCGACGATCTGTAGCGGGTCTGAGAGGATGATCCGCCACACTGGGACTGAGACACGGCCCAG
	total_OTU00004	690	Bacteria	Actinobacteria	Actinobacteria	Actinomycetales	Corynebacteriaceae	Corynebacterium	Corynebacterium vitaeruminis	S000260583	99.01	304	3	1	5.7e-265	84.5	100	GACGAACGCTGGCGGCGTGCTTAACACATGCAAGTCGAACGGAAAGGCCCAGCTTGCTGGGTGCTCGAGTGGCGAACGGGTGAGTAACACGTGGGTGATCTGCCCCTAACTTCGGGATAAGCTTGGGAAACTGGGTCTAATACCGGATAGGACAATCGTTTAGTGTCGGTTGTGGAAAGTTTTTTCGGTTAGGGATGAGCCCGCGGCCTATCAGCTTGTTGGTGGGGTAATGGCCTACCAAGGCGTCGACGGGTAGCCGGTCTGAGAGGGTGGACGGCCACATTGGGACTGAGATACGGCCCAG
	total_OTU00005	29850	Bacteria	Firmicutes	Bacilli	Bacillales	Bacillaceae	Lysinibacillus	Lysinibacillus sphaericus	NC-010382-06	100	318	0	0	0	110.2	100	GACGAACGCTGGCGGCGTGCCTAATACATGCAAGTCGAGCGAACAGAGAAGGAGCTTGCTCCTTTGACGTTAGCGGCGGACGGGTGAGTAACACGTGGGCAACCTACCTTATAGTTTGGGATAACTCCGGGAAACCGGGGCTAATACCGAATAATCTATTTCACCTCATGGTGAAATATTGAAAGACGGTTTCGGCTGTCGCTATAGGATGGGCCCGCGGCGCATTAGCTAGTTGGTGAGGTAACGGCTCACCAAGGCGACGATGCGTAGCCGACCTGAGAGGGTGATCGGCCACACTGGGACTGAGACACGGCCCAG
	total_OTU00006	2134	Bacteria	Proteobacteria	Gammaproteobacteria	Pasteurellales	Pasteurellaceae	Haemophilus	Haemophilus influenzae	NC-007146-05	100	310	0	0	0	94.1	100	ATTGAACGCTGGCGGCAGGCTTAACACATGCAAGTCGAACGGTAGCAGGAGAAAGCTTGCTTTCTTGCTGACGAGTGGCGGACGGGTGAGTAATGCTTGGGAATCTGGCTTATGGAGGGGGATAACGACGGGAAACTGTCGCTAATACCGCGTATTATCGGAAGATGAAAGTGCGGGACTGAGAGGCCGCATGCCATAGGATGAGCCCAAGTGGGATTAGGTAGTTGGTGGGGTAAATGCCTACCAAGCCTGCGATCTCTAGCTGGTCTGAGAGGATGACCAGCCACACTGGAACTGAGACACGGTCCAG
	total_OTU00007	18251	Bacteria	Proteobacteria	Betaproteobacteria	Burkholderiales	Comamonadaceae	Delftia	Delftia sp. Cs1-4	NC-015563-01	100	302	0	0	0	117.7	100	ATTGAACGCTGGCGGCATGCCTTACACATGCAAGTCGAACGGTAACAGGTCTTCGGACGCTGACGAGTGGCGAACGGGTGAGTAATACATCGGAACGTGCCCAGTCGTGGGGGATAACTACTCGAAAGAGTAGCTAATACCGCATACGATCTGAGGATGAAAGCGGGGGACCTTCGGGCCTCGCGCGATTGGAGCGGCCGATGGCAGATTAGGTAGTTGGTGGGATAAAAGCTTACCAAGCCGACGATCTGTAGCTGGTCTGAGAGGACGACCAGCCACACTGGGACTGAGACACGGCCCAG
	total_OTU00008	102	Bacteria	Actinobacteria	Actinobacteria	Actinomycetales	Geodermatophilaceae	Modestobacter	Modestobacter versicolor	T-S000460115	99.02	307	1	2	8.4e-213	77.9	100	GACGAACGCTGGCGGCGTGCTTAACACATGCAAGTCGAGCGAGGCCCTCTCTTCGGGGGGGTGCCCTAGCGGCGAACGGGTGAGTAACACGTGGGCAACCTGCCCTCAGCTCTGGGATAACTCCAAGAAATTGGTGCTAATACCGGATGTGACCGCTGACCGCATGGTCTGGTGGTGGAAAGATTCATCGGCTGGGGATGGGCCCGCGGCCTATCAGCTTGTTGGTGGGGTCACGGCCCACCAAGGCGACGACGGGTAGCCGGCCTGAGAGGGTGACCGGCCACACTGGGACTGAGACACGGCCCAG
	total_OTU00009	474	Bacteria	Actinobacteria	Actinobacteria	Actinomycetales	Microbacteriaceae	Microbacterium	Microbacterium oxydans	S001095761	100	308	0	0	0	95.3	100	GATGAACGCTGGCGGCGTGCTTAACACATGCAAGTCGAACGGTGAACACGGAGCTTGCTCTGTGGGATCAGTGGCGAACGGGTGAGTAACACGTGAGCAACCTGCCCCTGACTCTGGGATAAGCGCTGGAAACGGCGTCTAATACTGGATATGTGACGTGACCGCATGGTCTGCGTCTGGAAAGAATTTCGGTTGGGGATGGGCTCGCGGCCTATCAGCTTGTTGGTGAGGTAATGGCTCACCAAGGCGTCGACGGGTAGCCGGCCTGAGAGGGTGACCGGCCACACTGGGACTGAGACACGGCCCAG
	total_OTU00010	5333	Bacteria	Actinobacteria	Actinobacteria	Bifidobacteriales	Bifidobacteriaceae	Gardnerella	Gardnerella vaginalis	NC-014644-02	100	308	0	0	0	90.7	100	GATGAACGCTGGCGGCGTGCTTAACACATGCAAGTCGAACGGGATCTGACCAGCTTGCTGGTTGGTGAGAGTGGCGAACGGGTGAGTAATGCGTGACCAACCTGCCCCATGCTCCAGAATAGCTCTTGGAAACGGGTGGTAATGCTGGATGCTCCAACTTGACGCATGTCTTGTTGGGAAAGTGTTTAGTGGCATGGGATGGGGTCGCGTCCTATCAGCTTGTAGGCGGGGTAATGGCCCACCTAGGCTTCGACGGGTAGCCGGCCTGAGAGGGCGGACGGCCACATTGGGACTGAGATACGGCCCAG
	total_OTU00011	6172	Bacteria	Actinobacteria	Actinobacteria	Actinomycetales	Propionibacteriaceae	Propionibacterium	Propionibacterium acnes	NZ-ADZG00000000	100	308	0	0	0	138.6	100	GACGAACGCTGGCGGCGTGCTTAACACATGCAAGTCGAACGGAAAGGCCCTGCTTTTGTGGGGTGCTCGAGTGGCGAACGGGTGAGTAACACGTGAGTAACCTGCCCTTGACTTTGGGATAACTTCAGGAAACTGGGGCTAATACCGGATAGGAGCTCCTGCTGCATGGTGGGGGTTGGAAAGTTTCGGCGGTTGGGGATGGACTCGCGGCTTATCAGCTTGTTGGTGGGGTAGTGGCTTACCAAGGCTTTGACGGGTAGCCGGCCTGAGAGGGTGACCGGCCACATTGGGACTGAGATACGGCCCAG
	total_OTU00012	63	Bacteria	Bacteroidetes	Sphingobacteriia	Sphingobacteriales	Sphingobacteriaceae	Pedobacter	Pedobacter heparinus	NC-013061-03	99.67	307	1	0	0	101.2	100	GATGAACGCTAGCGGCAGGCCTAATACATGCAAGTCGAACGAGATTAAGGGGCTTGCTCCTTATGAAAGTGGCGCACGGGTGCGTAACGCGTATGCAACCTACCTTAATCAGGGGGATAGCCCGAAGAAATTCGGATTAAGACCGCATAAAAACACAGGATAGCATTATCCAATGTTCAAATATTTATAGGATTAAGATGGGCATGCGTGTCATTAGCTAGTTGGCGGGGTAACGGCCCACCAAGGCGACGATGACTAGGGGATCTGAGAGGATGACCCCCCACACTGGTACTGAGACACGGACCAG
	total_OTU00013	404	Bacteria	Bacteroidetes	Flavobacteriia	Flavobacteriales	Flavobacteriaceae	Capnocytophaga	Capnocytophaga sputigena	S000387860	100	305	0	0	2.9e-172	72.1	100	GATGAACGCTAGCGGCAGGCCTAACACATGCAAGTCGAGGGAGAGGTTACCTTCGGGTAACCAAAACCGGCGCACGGGTGCGTAACGCGTATACAATCTGCCTTTCACATAGGGATAGCCCGAAGAAATTTGGATTAATACCTAATGGTATATAAGAGCGGCATCGTTTTTATATTAAAGCTACGGTGGTGAAAGATGAGTATGCGTTCTATTAGCTAGTTGGAGAGGTAACGGCTCCCCAAGGCGACGATAGATAGGGGTTCTGAGAGGGATGTCCCCCACACTGGTACTGAGATACGGACCAG
	total_OTU00014	205	Bacteria	Bacteroidetes	Sphingobacteriia	Sphingobacteriales	UNDEFINED	Chitinophaga	Chitinophaga sp. WW1(2011)	S002914326	82.64	311	45	9	2.2e-89	57.7	100	GATGAACGCTAGCGGCAGGCTTAACACATGCAAGTCGAGGGGTATAGTGAGCTTGCTCACTAGAGACCGGCAAACGGGTGCGGAACACGTACGCAATCTGCCCTTATCTTGGGGATAGCCCAGAGAAATTTGGATTAATACCCAATAGTATAATTGGATGGCATCATTTGATTATTAAAGAACTTCGGATAAGGATGAGCGTGCGTAAGATTAGCTAGTTGGTGAGGTAACGGCTCACCAAGGCAACGATCTTTAGCTGATGTGAGAGCATGATCAGCCACACGGGCACTGAGACACGGGCCCG
	total_OTU00015	1754	Bacteria	Tenericutes	Mollicutes	Mycoplasmatales	Mycoplasmataceae	Mycoplasma	Mycoplasma hominis	NC-013511-01	100	303	0	0	0	125.6	100	GATGAACGCTGGCTGTGTGCCTAATACATGCATGTCGAGCGAGGTTAGCAATAACCTAGCGGCGAATGGGTGAGTAACACGTGCTTAATCTACCTTTTAGATTGGAATACCCATTGGAAACAATGGCTAATGCCGGATACGCATGGAACCGCATGGTTCCGTTGTGAAAGGCGCTGTAAGGCGCCACTAAAAGATGAGGGTGCGGAACATTAGTTAGTTGGTGAGGTAATGGCCCACCAAGACTATGATGTTTAGCCGGGTCGAGAGACTGAACGGCCACATTGGGACTGAGATACGGCCCAA
	total_OTU00016	1491	Bacteria	Firmicutes	Bacilli	Bacillales	Staphylococcaceae	Staphylococcus	Staphylococcus warneri	NC-020164-03	99.68	317	1	0	0	114.3	100	GATGAACGCTGGCGGCGTGCCTAATACATGCAAGTCGAGCGAACAGATAAGGAGCTTGCTCCTTTGACGTTAGCGGCGGACGGGTGAGTAACACGTGGATAACCTACCTATAAGACTGGGATAACTTCGGGAAACCGGAGCTAATACCGGATAACATATTGAACCGCATGGTTCAATAGTGAAAGACGGCTTTGCTGTCACTTATAGATGGATCCGCGCCGTATTAGCTAGTTGGTAAGGTAACGGCTTACCAAGGCAACGATACGTAGCCGACCTGAGAGGGTGATCGGCCACACTGGAACTGAGACACGGTCCAG
	total_OTU00017	4769	Bacteria	Firmicutes	Bacilli	Lactobacillales	Streptococcaceae	Streptococcus	Streptococcus agalactiae	NC-007432-07	100	316	0	0	0	108.3	100	GACGAACGCTGGCGGCGTGCCTAATACATGCAAGTAGAACGCTGATGTTTGGTGTTTACACTAGACTGATGAGTTGCGAACGGGTGAGTAACGCGTAGGTAACCTGCCTCATAGCGGGGGATAACTATTGGAAACGATAGCTAATACCGCATAAGAGTAATTAACACATGTTAGTTATTTAAAAGGAGCAATTGCTTCACTGTGAGATGGACCTGCGTTGTATTAGCTAGTTGGTGAGGTAAAGGCTCACCAAGGCGACGATACATAGCCGACCTGAGAGGGTGATCGGCCACACTGGGACTGAGACACGGCCCAG
	total_OTU00018	51	Bacteria	Actinobacteria	Actinobacteria	Actinomycetales	Microbacteriaceae	Pseudoclavibacter	Pseudoclavibacter sp. KP04	S000925488	92.53	308	23	0	9.6e-205	76.8	100	GACGAACGCTGGCGGCGTGCTTAACACATGCAAGTCGAACGATGAAAGAGGAGCTTGCTCCTCTGGATTAGTGGCGAACGGGTGAGTAACACGTGAGCAATCTGCCCCTGACTCCGGAATAACTACGGGAAACTGTAGCTAATACCGGATATGCGCCGAACAGGCATCTGTATCGGTGGGAAAGAATTTCGGTCAGGGATGAGCTCGCGGCCTATCAGCTTGTTGGTGAGGTAACGGCTCACCAAGGCGACGACGGGTAGCCGGCCTGAGAGGGTGACCGGCCACATTGGGACTGAGACACGGCCCAG
	total_OTU00019	666	Bacteria	TM7	TM7	TM7	TM7	UNDEFINED	candidate division TM7 genomosp. GTL1	NZ-AAXS00000000	86.15	296	41	0	3.5e-135	66	100	GATGAATGCTGGCGGCGCGCCTAACACATGCAAGTCGAGCGGTAACAGGGGTAGTTTACTACCTGCTGACGAGCGGCGGACGGCTGAGTAACGCGTGGGAACATGCCCCAAAGTGAGGAATAAGCTCAAGAAATTGAGTCTAATGCCGCATATGATCTTCGGATTAAAGGATTTATCCGCTTTGGGAGTGGCCTGCGTACGATTAGATAGTTGGTGAGGTAATGGCTCACCAAGTCGACGATCGTTAACTGTTCTGAGAGGATGATCAGTCAGACTGGAACTGAGACACGGTCCAG
	total_OTU00020	247	Bacteria	Proteobacteria	Gammaproteobacteria	Pseudomonadales	Moraxellaceae	Psychrobacter	Psychrobacter arcticus	NC-007204-04	100	306	0	0	7.2e-280	86.3	100	ATTGAACGCTGGCGGCAGGCTTAACACATGCAAGTCGAGCGGAAACGATGGTAGCTTGCTACCAGGCGTCGAGCGGCGGACGGGTGAGTAATACTTAGGAATCTACCTAGTAGTGGGGGATAGCACGGGGAAACTCGTATTAATACCGCATACGACCTACGGGAGAAAGGGGGCAGTTTACTGCTCTCGCTATTAGATGAGCCTAAGTCGGATTAGCTAGATGGTGGGGTAAAGGCCTACCATGGCGACGATCTGTAGCTGGTCTGAGAGGATGATCAGCCACACCGGGACTGAGACACGGCCCGG
	total_OTU00021	22	Bacteria	Proteobacteria	Alphaproteobacteria	Sphingomonadales	Sphingomonadaceae	Sphingomonas	Sphingomonas sp. P5-5	S000824069	100	278	0	0	5.1e-273	85.4	100	AATGAACGCTGGCGGCATGCCTAACACATGCAAGTCGAACGAAGGCTTCGGCCTTAGTGGCGCACGGGTGCGTAACGCGTGGGAATCTGCCCTCAGGTTCGGAATAACAGCGAGAAATTGCTGCTAATACCGGATGATATCGCGAGATCAAAGATTTATCGCCTGAGGATGAGCCCGCGTAGGATTAGCTAGTTGGTGTGGTAAAGGCGCACCAAGGCGACGATCCTTAGCTGGTCTGAGAGGATGATCAGCCACACTGGGACTGAGACACGGCCCAG
	total_OTU00022	236	Bacteria	Proteobacteria	Alphaproteobacteria	Rhizobiales	Rhizobiaceae	Rhizobium	Rhizobium leguminosarum	NZ-AKHX00000000	99.64	276	1	0	0	125.9	100	AACGAACGCTGGCGGCAGGCTTAACACATGCAAGTCGAACGCCCCGCAAGGGGAGTGGCAGACGGGTGAGTAACGCGTGGGAACATACCCTTTCCTGCGGAATAGCTCCGGGAAACTGGAATTAATACCGCATACGCCATACGGGGGAAAGATTTATCGGGGAAGGATTGGCCCGCGTTGGATTAGCTAGTTGGTGGGGTAAAGGCCTACCAAGGCGACGATCCATAGCTGGTCTGAGAGGATGATCAGCCACATTGGGACTGAGACACGGCCCAA
	total_OTU00023	19	Bacteria	Fusobacteria	Fusobacteriia	Fusobacteriales	Fusobacteriaceae	Fusobacterium	Fusobacterium sp. 3_1_33	NZ-ACQE00000000	97.4	308	8	0	0	92.4	100	GATGAACGCTGACAGAATGCTTAACACATGCAAGTCAACTTGAATTTGGGTTTTTAACTTAGATTTGGGTGGCGGACGGGTGAGCAACGCGTAAAGAACTTGCCTCACAGCTAGGGACAACATTTAGAAATGAATGCTAATACCTGATATTATGATTTTAAGGCATCTTAGAATTATGAAAGCTATAAGCACTGTGAGAGAGCTTTGCGTCCCATTAGCTAGTTGGAGAGGTAACAGCTCACCAAGGCAATGATGGGTAGCCGGCCTGAGAGGGTGAACGGCCACATTGGAACTGAGACACGGTCCAA
	total_OTU00024	2920	Bacteria	Firmicutes	Bacilli	Lactobacillales	Streptococcaceae	Streptococcus	Streptococcus anginosus	S000527990	99.69	324	1	0	5.1e-218	78.7	100	GACGAACGCTGGCGGCGTGCCTAATACATGCAAGTAGGACGCACAGTTTATACCGTAGCTTGCTACACCATAGACTGTGAGTTGCGAACGGGTGAGTAACGCGTAGGTAACCTACCTATTAGAGGGGGATAACTATTGGAAACGATAGCTAATACCGCATAACAGTATGTAACACATGTTAGATGCTTGAAAGATGCAATTGCATCGCTAGTAGATGGACCTGCGTTGTATTAGCTAGTAGGTAGGGTAATGGCCTACCTAGGCAACGATACATAGCCGACCTGAGAGGGTGATCGGCCACACTGGGACTGAGACACGGCCCAG
	total_OTU00025	145	Bacteria	Bacteroidetes	Flavobacteria	Flavobacteriales	Flavobacteriaceae	Capnocytophaga	Capnocytophaga sputigena	AM420156	97.66	299	7	0	8.4e-182	73.5	100	GATGAACGCTAGCGGCAGGCCTAACACATGCAAGTCGAGGGATAAGCCTTCGGGCTGAAACCGGCGCACGGGTGCGTAACGCGTATACAATCTGCCTTTCACATAGGGATAGCCCGGAGAAATTTGGATTAATACCTAATGGTATATAAGAGTGGCATCATTTTTATATTAAAGCTTAGGTGGTGAAAGATGAGTATGCGTTCTATTAGCTAGTTGGAGAGGTAACGGCTCCCCAAGGCGACGATAGATAGGGGTTCTGAGAGGGATGTCCCCCACACTGGTACTGAGATACGGACCAG
	total_OTU00026	6290	Bacteria	Proteobacteria	Betaproteobacteria	Burkholderiales	Comamonadaceae	Pelomonas	Pelomonas saccharophila	S003263808	98.65	297	4	0	6.1e-236	80.9	100	ATTGAACGCTGGCGGCATGCCTTACACATGCAAGTCGAACGGTAACAGGTTAAGCTGACGAGTGGCGAACGGGTGAGTAATGTATCGGAACGTGCCCAGTCGTGGGGGATAACTGCTCGAAAGAGCAGCTAATACCGCATACGACCTGAGGGTGAAAGCGGGGGATCGCAAGACCTCGCGCGATTGGAGCGGCCGATATCAGATTAGGTAGTTGGTGAGGTAAAGGCTCACCAAGCCGACGATCTGTAGCTGGTCTGAGAGGACGACCAGCCACACTGGGACTGAGACACGGCCCAG
	total_OTU00027	924	Bacteria	Proteobacteria	Gammaproteobacteria	Enterobacteriales	Enterobacteriaceae	Escherichia	Escherichia coli	NC-017625-07	99.68	310	1	0	2e-271	85.3	100	ATTGAACGCTGGCGGCAGGCCTAACACATGCAAGTCGAACGGTAACAGGAAACAGCTTGCTGTTTCGCTGACGAGTGGCGGACGGGTGAGTAATGTCTGGGAAACTGCCTGATGGAGGGTGATAACTACTGGAAACGGTAGCTAATACCGCATAACGTCGCAAGACCAAAGAGGGGGACCCTCGGGCCTCTTGCCATCGGATGTGCCCAGATGGGATTAGCTTGTTGGTGGGGTAACGGCTCACCAAGGCGACGATCCCTAGCTGGTCTGAGAGGATGACCAGCCACACTGGAACTGAGACACGGTCCAG
	total_OTU00028	874	Bacteria	Actinobacteria	Actinobacteria	Actinomycetales	Microbacteriaceae	Leifsonia	Leifsonia sp. A6-1	S000925364	99.35	308	2	0	1.6e-267	84.9	100	GACGAACGCTGGCGGCGTGCTTAACACATGCAAGTCGAACGATGAACCTGGAGCTTGCTCTAGGGAATTAGTGGCGAACGGGTGAGTAACACGTGAGTAACCTGCCATTGACTCTGGGATAACCTCCGGAAACGGAAGCTAATACCGGATATGACGCACGGAGGCATCTCCTGTGCGTGGAAAGAACTTCGGTCAAGGATGGACTCGCGGCCTATCAGGTAGTTGGTGAGGTAACGGCTCACCAAGCCTACGACGGGTAGCCGGCCTGAGAGGGTGACCGGCCACACTGGGACTGAGACACGGCCAAG
	total_OTU00029	2511	Bacteria	Fusobacteria	Fusobacteriia	Fusobacteriales	Leptotrichiaceae	Sneathia	Sneathia sanguinegens	S000414724	99.67	307	1	0	1.2e-221	79.1	100	GATAAACGCTGACAGAATGCTTAACACATGCAAGTCGATGATGGGAGCTAGCTTGCTAGAAGAAGTCATGGCGGACGGGTGAGTAACGTGTAAAGAACTTACCATATAGACTGGGATAACAGAGGGAAACTTCTGATAATACTGGATAAGTTAGAAGTAGCATTACTAAGTAATGAAAGGTAGCAATACGCTATATGAGAGCTTTGCATCCTATTAGCTAGTTGGTGGGGTAAAAGCCTACCAAGGCGATGATAGGTAGCCGGCCTGAGAGGGTGGACGGCCACAAGGGGACTGAGATACGGCCCTT
	total_OTU00030	104	Bacteria	Firmicutes	Bacilli	Bacillales	Bacillales Family X. Incertae Sedis	Thermicanus	Thermicanus aegyptius	T-S000130840	86.21	319	44	0	5.2e-128	65	100	GACGAACGCTGGCGGCGTGCCTAATACATGCAAGTCGAACGGTTTAGTTCCAAGAGGCAAGACTCTTGGAACTAAGCAGTGGCGGACGGGTGAGTAACACGTAGGCAACCTACCTGTCAAACCGGGATAACCTCGGGAAACCGAAGCTAAACCCGGATAAGCTCCTTTTTCGCATGAAGGGGGAGTGAAAAGGTGCGACCTGATGACAGATGGGCCTGCGGCGCATTAGCTAGTAGGTAGGGTAACGGCCTACCTAGGCGATGATGCGTAGCCGACCTGAGAGGGCGTACGGCCACACTGGGACTGAGATACGGCCCAG
	total_OTU00031	2540	Bacteria	Bacteroidetes	Bacteroidia	Bacteroidales	Prevotellaceae	Prevotella	Prevotella bivia	S002963284	99.68	315	1	0	4.2e-170	71.9	100	GATGAACGCTAGCTATAGGCTTAACACATGCAAGTCGAGGGGCAGCGAATAGATAGCTTGCTATTTATGTCGGCGACCGGCGCACGGGTGAGTAACGCGTATCCAACCTGCCCATAACTAAGGGATAACCCAGCGAAAGTTGGACTAATACCTTATGTATTCGTTTGATCTCATGAGATTATGAATAAAGATTTATCGGTTATGGATGGGGATGCGTCTGATTAGCTTGTTGGCGGGGTAACGGCCCACCAAGGCAACGATCAGTAGGGGTTCTGAGAGGAAGGTCCCCCACATTGGAACTGAGACACGGTCCAA
	total_OTU00032	1527	Bacteria	Bacteroidetes	Bacteroidia	Bacteroidales	Bacteroidaceae	Bacteroides	Bacteroides fragilis	NC-006347-02	100	314	0	0	9.9e-284	86.8	100	GATGAACGCTAGCTACAGGCTTAACACATGCAAGTCGAGGGGCATCAGGAAGAAAGCTTGCTTTCTTTGCTGGCGACCGGCGCACGGGTGAGTAACACGTATCCAACCTGCCCTTTACTCGGGGATAGCCTTTCGAAAGAAAGATTAATACCCGATGGCATAATGATTCCGCATGGTTTCATTATTAAAGGATTCCGGTAAAGGATGGGGATGCGTTCCATTAGGTTGTTGGTGAGGTAACGGCTCACCAAGCCTTCGATGGATAGGGGTTCTGAGAGGAAGGTCCCCCACATTGGAACTGAGACACGGTCCAA
	total_OTU00033	150	Bacteria	Actinobacteria	Actinobacteria	Actinomycetales	Microbacteriaceae	Microbacterium	Microbacterium ginsengisoli	T-S000727788	99.67	306	1	0	0	89.2	100	GATGAACGCTGGCGGCGTGCTTAACACATGCAAGTCGAACGGTGAAAGAGAGCTTGCTCTCTGGATCAGTGGCGAACGGGTGAGTAACACGTGAGCAATCTGCCCCTGACTCTGGGATAACAGCTGGAAACAGCTGCTAATACCGGATACGAGTTGCGAAGGCATCTTCAGCAGCTGGAAAGAATTTCGGTCAGGGATGAGCTCGCGGCCTATCAGCTTGTTGGTGAGGTAATGGCTCACCAAGGCGTCGACGGGTAGCCGGCCTGAGAGGGTGACCGGCCACACTGGGACTGAGACACGGCCCAG
	total_OTU00034	140	Bacteria	Bacteroidetes	Flavobacteriia	Flavobacteriales	Flavobacteriaceae	Chryseobacterium	Chryseobacterium hominis	T-S000730508	100	304	0	0	9.1e-214	78	100	GATGAACGCTAGCGGGAGGCCTAACACATGCAAGCCGAGCGGTATTTGTTCTTCGGAACAGAGAGAGCGGCGCACGGGTGCGGAACACGTGTGCAACCTGCCTTTATCTGGGGGATAGCCTTTCGAAAGGAAGATTAATACCCCATAATATATTGAGTGGCATCATTTGATATTGAAAACTCCGGTGGATAGAGATGGGCACGCGCAAGATTAGATAGTTGGTGAGGTAACGGCTCACCAAGTCAATGATCTTTAGGGGGCCTGAGAGGGTGATCCCCCACACTGGTACTGAGACACGGACCAG
	total_OTU00035	248	Bacteria	Firmicutes	Bacilli	Bacillales	Paenibacillaceae	Paenibacillus	Paenibacillus sp. YT0003	S000964294	92.5	320	24	0	2e-236	81.1	100	GACGAACGCTGGCGGCGTGCCTAATACATGCAAGTCGAGCGGACCTGATTTGAAGCTTGCTTCAATGACGGTTAGCGGCGGACGGGTGAGTAACACGTAGGCAACCTGCCCGACAGACCGGGATAACATTCGGAAACGAATGCTAATACCGGATACGCGATTCTCCCGCATGGGAGGATCGGGAAAGGCGGAGCAATCTGCTACTGTCGGATGGGCCTGCGGCGCATTAGCTAGTTGGCGGGGTAACGGCCCACCAAGGCGACTATGCGTAGCCGACCTGAGAGGGTGATCGGCCACACTGGGACTGAGACACGGCCCAG
	total_OTU00036	166	Bacteria	Bacteroidetes	Bacteroidia	Bacteroidales	Prevotellaceae	Prevotella	Prevotella amnii	T-S000979118	99.05	315	3	1	7.8e-180	73.3	100	GATGAACGCTAGCTATAGGCTTAACACATGCAAGTCGAGGGGCAGCATATAGATTGCTTGCAATTTATGATGGCGACCGGCGCACGGGTGAGTAACGCGTATCCAACCTACCCATTACTAGGGAATAACCCAGCGAAAGTTGGCCTAATGCCCTATGTAGTAGTTTGATCGCCTGAGGTTTCGACGAAAGATTTATCGGTATTGGATGGGGATGCGTCTGATTAGCTTGTTGGCGGGGTAAAGGCCCACCAAGGCAACGATCAGTAGGGGTTCTGAGAGGAAGGTCCCCCACATTGGAACTGAGACACGGTCCAA
	total_OTU00037	1299	Bacteria	Proteobacteria	Alphaproteobacteria	Rhizobiales	Methylobacteriaceae	Methylobacterium	Methylobacterium jeotgali	T-S000654175	100	280	0	0	2.4e-195	75.3	100	AGCGAACGCTGGCGGCAGGCTTAACACATGCAAGTCGAACGCTCGTCTTCGGACGGGAGTGGCAGACGGGTGAGTAACACGTGGGAACGTACCCTTTGGTTCGGAATAACGCAGGGAAACTTGCGCTAATACCGGATACGCCCTTTTGGGGAAAGGTTTACTGCCGAAGGATCGGCCCGCGTCTGATTAGCTAGTTGGTGGGGTAACGGCCTACCAAGGCGACGATCAGTAGCTGGTCTGAGAGGATGATCAGCCACACTGGGACTGAGACACGGCCCAG
	total_OTU00038	5185	Bacteria	Proteobacteria	Gammaproteobacteria	Enterobacteriales	Enterobacteriaceae	Escherichia	Escherichia coli	NC-010473-01	100	310	0	0	0	99.1	100	ATTGAACGCTGGCGGCAGGCCTAACACATGCAAGTCGAACGGTAACAGGAAGAAGCTTGCTTCTTTGCTGACGAGTGGCGGACGGGTGAGTAATGTCTGGGAAACTGCCTGATGGAGGGGGATAACTACTGGAAACGGTAGCTAATACCGCATAACGTCGCAAGACCAAAGAGGGGGACCTTCGGGCCTCTTGCCATCGGATGTGCCCAGATGGGATTAGCTAGTAGGTGGGGTAACGGCTCACCTAGGCGACGATCCCTAGCTGGTCTGAGAGGATGACCAGCCACACTGGAACTGAGACACGGTCCAG
	total_OTU00039	11062	Bacteria	Proteobacteria	Gammaproteobacteria	Pseudomonadales	Pseudomonadaceae	Pseudomonas	Pseudomonas sp. TJI-51	NZ-AEWE00000000	100	304	0	0	0	92.2	100	ATTGAACGCTGGCGGCAGGCCTAACACATGCAAGTCGAGCGGATGACGGGAGCTTGCTCCTTGATTCAGCGGCGGACGGGTGAGTAATGCCTAGGAATCTGCCTGGTAGTGGGGGACAACGTTTCGAAAGGAACGCTAATACCGCATACGTCCTACGGGAGAAAGCAGGGGACCTTCGGGCCTTGCGCTATCAGATGAGCCTAGGTCGGATTAGCTTGTTGGTGAGGTAATGGCTCACCAAGGCGACGATCCGTAACTGGTCTGAGAGGATGATCAGTCACACTGGAACTGAGACACGGTCCAG
	total_OTU00040	32	Bacteria	Proteobacteria	Gammaproteobacteria	Pseudomonadales	Moraxellaceae	Acinetobacter	Acinetobacter oleivorans	NC-014259-06	100	304	0	0	0	120	100	ATTGAACGCTGGCGGCAGGCTTAACACATGCAAGTCGAGCGGAGAGAGGTAGCTTGCTACTGATCTTAGCGGCGGACGGGTGAGTAATGCTTAGGAATCTGCCTATTAGTGGGGGACAACATTTCGAAAGGAATGCTAATACCGCATACGTCCTACGGGAGAAAGCAGGGGATCTTCGGACCTTGCGCTAATAGATGAGCCTAAGTCGGATTAGCTAGTTGGTGGGGTAAAGGCCTACCAAGGCGACGATCTGTAGCGGGTCTGAGAGGATGATCCGCCACACTGGGACTGAGACACGGCCCAG
	total_OTU00041	1149	Bacteria	Firmicutes	Bacilli	Lactobacillales	Lactobacillaceae	Lactobacillus	Lactobacillus jensenii	NZ-ACQD00000000	100	332	0	0	0	160.2	100	GACGAACGCTGGCGGCGTGCCTAATACATGCAAGTCGAGCGAGCTTGCCTATAGAAATTCTTCGGAATGGACATAGATACAAGCTAGCGGCGGATGGGTGAGTAACGCGTGGGTAACCTGCCCTTAAGTCTGGGATACCATTTGGAAACAGATGCTAATACCGGATAAAAGCTACTTTCGCATGAAAGAAGTTTAAAAGGCGGCGTAAGCTGTCGCTAAAGGATGGACCTGCGATGCATTAGCTAGTTGGTAAGGTAACGGCTTACCAAGGCGATGATGCATAGCCGAGTTGAGAGACTGATCGGCCACATTGGGACTGAGACACGGCCCAA
	total_OTU00042	246	Bacteria	Actinobacteria	Actinobacteria	Actinomycetales	Corynebacteriaceae	Corynebacterium	Corynebacterium tuberculostearicum	NZ-ACVP00000000	100	304	0	0	0	103	100	GACGAACGCTGGCGGCGTGCTTAACACATGCAAGTCGAACGGAAAGGCCCTGCTTGCAGGGTACTCGAGTGGCGAACGGGTGAGTAACACGTGGGTGATCTGCCCTGCACTTCGGGATAAGCCTGGGAAACTGGGTCTAATACCGGATAGGAGCCATTTTTAGTGTGATGGTTGGAAAGTTTTTTCGGTGTAGGATGAGCTCGCGGCCTATCAGCTTGTTGGTGGGGTAATGGCCTACCAAGGCGGCGACGGGTAGCCGGCCTGAGAGGGTGGACGGCCACATTGGGACTGAGATACGGCCCAG
	total_OTU00043	79	Bacteria	Proteobacteria	Alphaproteobacteria	Rhizobiales	Methylobacteriaceae	Methylobacterium	Methylobacterium populi	NC-010725-03	100	280	0	0	0	123.4	100	AGCGAACGCTGGCGGCAGGCTTAACACATGCAAGTCGAACGGGCTTCTTCGGAAGTCAGTGGCAGACGGGTGAGTAACACGTGGGAACGTGCCCTTCGGTTCGGAATAACTCAGGGAAACTTGAGCTAATACCGGATACGCCCTTATGGGGAAAGGTTTACTGCCGAAGGATCGGCCCGCGTCTGATTAGCTTGTTGGTGGGGTAACGGCCTACCAAGGCGACGATCAGTAGCTGGTCTGAGAGGATGATCAGCCACACTGGGACTGAGACACGGCCCAG
	total_OTU00044	201	Bacteria	Proteobacteria	Alphaproteobacteria	Sphingomonadales	Sphingomonadaceae	Sphingomonas	Sphingomonas sp. CanClear1	S000392975	99.64	280	1	0	2.3e-224	79.3	100	AACGAACGCTGGCGGCATGCCTAACACATGCAAGTCGAACGATTGCCTTCGGGTGATAGTGGCGCACGGGTGCGTAACGCGTGGGAATCTGCCCTTAGGTTCGGAATAACAGCTGGAAACGGCTGCTAATACCGGATGATATCGCGAGATCAAAGATTTATCGCCTGAGGATGAGCCCGCGTTGGATTAGGTAGTTGGTGGGGTAAAGGCCTACCAAGCCGACGATCCATAGCTGGTCTGAGAGGATGATCAGCCACACTGGGACTAAGACACGGCCCAG
	total_OTU00045	30	Bacteria	Firmicutes	Clostridia	Clostridiales	Clostridiaceae	Clostridium	Clostridium sp. Maddingley MBC34-26	NZ-ALXI00000000	99.02	307	3	0	0	106.5	100	GACGAACGCTGGCGGCGTGCTTAACACATACAAGTCGAGCGATGAAGTTCCTTCGGGGACGGATTAGCGGCGGACGGGTGAGTAACACGTGGGTAACCTGCCTCATAGAGGGGAATAGCCTTCCGAAAGGAAGATTAATACCGCATAACATTGTAGTTTCGCATGAAACAGCAATTAAAGGAGTAATCCGCTATGAGATGGACCCGCGTCGCATTAGCTAGTTGGTGAGGTAACGGCTCACCAAGGCGACGATGCGTAGCCGACCTGAGAGGGTGATCGGCCACATTGGGACTGAGACACGGCCCAG
	total_OTU00046	126	Bacteria	Firmicutes	Bacilli	Bacillales	Bacillaceae	Bacillus	Bacillus humi	T-S000366852	98.11	317	6	0	1.1e-229	80.2	100	GATGAACGCTGGCGGCGTGCCTAATACATGCAAGTCGAGCGAACTTTTGGGAGCTTGCTCCCAAAAGTTAGCGGCGGACGGGTGAGTAACACGTGGGCAACCTGCCTGTAAGACTGGGATAACTTCGGGAAACCGGAGCTAATACCGGATAATATATGAGACCACATGGTCTCATATTAAAAGATGGCTTTTAGCTATCACTTACAGATGGGCCCGCGGCGCATTAGCTAGTTGGTGAGGTAACGGCTCACCAAGGCGACGATGCGTAGCCGACCTGAGAGGGTGATCGGCCACACTGGGACTGAGACACGGCCCAG
	total_OTU00047	253	Bacteria	Proteobacteria	Betaproteobacteria	Burkholderiales	Comamonadaceae	Hydrogenophaga	Hydrogenophaga atypica	T-S000471102	97.35	302	8	0	7.5e-202	76.4	100	ATTGAACGCTGGCGGCATGCTTTACACATGCAAGTCGAACGGTAACAGGCCGCAAGGTGCTGACGAGTGGCGAACGGGTGAGTAATGCATCGGAACGTGCCCAGTCGTGGGGGATAACTACTCGAAAGAGTAGCTAATACCGCATACGATCTATGGATGAAAGCGGGGGACCGTAAGGCCTCGCGCGATTGGAGCGGCCGATGTCAGATTAGGTAGTTGGTGGGGTAAAGGCTCACCAAGCCAACGATCTGTAGCTGGTCTGAGAGGACGACCAGCCACACTGGGACTGAGACACGGCCCAG
	total_OTU00048	682	Bacteria	Bacteroidetes	Bacteroidia	Bacteroidales	Porphyromonadaceae	Porphyromonas	Porphyromonas endodontalis	NZ-ACNN00000000	98.73	315	4	0	0	98.7	100	GATGAACGCTAGCGATAGGCTTAACACATGCAAGTCGAGGGGCAGCATTATTTTAGCTTGCTAAGATAGATGGCGACCGGCGCACGGGTGCGTAACGCGTATGCAACCTGCCTGTAATTAGGGAATAACCCGGTGAAAGTCGGACTAATACCCTATATTCTTCTTTCTCCGCATGGAGAGGGATGGAAAGATTTATTGATTACAGATGGGCATGCGTCCCATTAGCTGGTTGGTAAGGTAACGGCTTACCAAGGCAACGATGGGTAGGGGGACTGAGAGGTTGACCCCCCACACTGGTACTGAGACACGGCCCAG
	total_OTU00049	238	Bacteria	Proteobacteria	Gammaproteobacteria	Pseudomonadales	Moraxellaceae	Moraxella	Moraxella sp. D30C2A	S000609218	100	300	0	0	1.1e-234	80.9	100	ATTGAACGCTGGCGGCAGGCTTAACACATGCAAGTCGAACGATGACTCTCTAGCTTGCTAGAGAAGATTAGTGGCGGACGGGTGAGTAACATTTAGGAATCTGCCTAGTAGTGGGGGATAGCTCGGGGAAACTCGAATTAATACCGCATACGACCTACGGGTGAAAGGGGGCGCAAGCTCTTGCTATTAGATGAGCCTAAATCAGATTAGCTAGTTGGTGGGGTAAAGGCCCACCAAGGCGACGATCTGTAACTGGTCTGAGAGGATGATCAGTCACACCGGAACTGAGACACGGTCCGG
	total_OTU00050	238	Bacteria	Firmicutes	Clostridia	Clostridiales	Clostridiales Family XI. Incertae Sedis	Peptoniphilus	Peptoniphilus sp. BV3BML2	S002961865	99.38	325	2	0	2e-230	80.2	100	GACGAACGCTGGCGGCGCGCTTAACACATGCAAGTCGAGCGATGAAACCTTAACAGAACCCTTCGGGGCGAAGATAAGATGGATTAGCGGCGGACGGGTGAGTAACACGTGAGTAACCTGCCTTAGACATTGGGATAGCCTCGGGAAACCGGGATTAATACCAAATGAAATCACATATGCACATGCATAAATGATCAAAGCTCCGGCGGTCTAAGATGGACTCGCGTCCCATTAGCTAGTTGGTGAGGTAACGGCCCACCAAGGCGACGATGGGTAGCCGGCCTGAGAGGGTGAACGGCCACATTGGAACTGAGAAACGGTCCAA
	total_OTU00051	43	Bacteria	Proteobacteria	Gammaproteobacteria	Pasteurellales	Pasteurellaceae	Haemophilus	Haemophilus parainfluenzae	NC-015964-02	99.68	310	1	0	0	112.3	100	ATTGAACGCTGGCGGCAGGCTTAACACATGCAAGTCGAACGGTAACATAAAGAAGCTTGCTTCTTTGATGACGAGTGGCGGACGGGTGAGTAATGCTTGGGAATCTAGCTTATGGAGGGGGATAACTACGGGAAACTGTAGCTAATACCGCGTAATATCGAAAGATTAAAGTGTGGGACCTTCGGGCCACATGCCATAGGATGAGCCCAAGTGGGATTAGGTAGTTGGTGAGGTAAGGGCTCACCAAGCCGACGATCTCTAGCTGGTCTGAGAGGATGACCAGCCACACTGGGACTGAGACACGGCCCAG
	total_OTU00052	52	Bacteria	Proteobacteria	Epsilonproteobacteria	Campylobacterales	Campylobacteraceae	Campylobacter	Campylobacter showae	S003612731	99.35	306	2	0	1.3e-214	78.1	100	AGTGAACGCTGGCGGCGTGCCTAATACATGCAAGTCGAACGGAGATTAAGTAGCTTGCTATTTAATCTTAGTGGCGCACGGGTGAGTAATATATAGCTAACTTGCCCATTACTAAGGGACAACAGTTGGAAACGACTGCTAATACCTTATACTCCGTATCTATATAAATAGGTACGGGAAAGTTTTTCGGTAATGGATAGGGCTATATCGTATCAGCTAGTTGGTAAGGTAACGGCTTACCAAGGCTATGACGCGTAACTGGTCTGAGAGGATGATCAGTCACACTGGAACTGAGACACGGTCCAG
	total_OTU00053	652	Bacteria	Proteobacteria	Betaproteobacteria	Burkholderiales	Oxalobacteraceae	Massilia	Massilia brevitalea	T-S000860209	97.35	302	8	0	4.6e-221	79	100	ATTGAACGCTGGCGGTATGCTTTACACATGCAAGTCGAACGGCAGCGCGGGGCAACCTGGCGGCGAGTGGCGAACGGGTGAGTAATATATCGGAACGTACCCAAGAGTGGGGGATAACGTAGCGAAAGTTACGCTAATACCGCATACGATCTATGGATGAAAGTGGGGGACCTTCGGGCCTCATGCTCCTGGAGCGGCCGATATCTGATTAGCTAGTTGGTGGGGTAAAGGCTCACCAAGGCGACGATCAGTAGCTGGTCTGAGAGGACGACCAGCCACACTGGAACTGAGACACGGTCCAG
	total_OTU00054	16	Bacteria	Fusobacteria	Fusobacteriia	Fusobacteriales	Fusobacteriaceae	Fusobacterium	Fusobacterium nucleatum	NZ-ADDB00000000	99.32	295	2	0	0	110.5	100	GATGAACGCTGACAGAATGCTTAACACATGCAAGTCAACTTGAACTTCGGTTTGGGTGGCGGACGGGTGAGTAACGCGTAAAGAACTTGCCTCACAGATAGGGACAACATTTGGAAACGAATGCTAATACCTGATATTATGATTTTAGGGCATCCTAGAATTATGAAAGCTATATGCGCTGTGAGAGAGCTTTGCGTCCCATTAGCTAGTTGGAGAGGTAACGGCTCACCAAGGCGATGATGGGTAGCCGGCCTGAGAGGGTGATCGGCCACAAGGGGACTGAGACACGGCCCTT
	total_OTU00055	94	Bacteria	Fusobacteria	Fusobacteriia	Fusobacteriales	Fusobacteriaceae	Fusobacterium	Fusobacterium nucleatum	S001243312	100	308	0	0	3.9e-182	73.6	100	GATGAACGCTGACAGAATGCTTAACACATGCAAGTCAACTTGAATTTGGGTTTTTAACTTAGATTTGGGTGGCGGACGGGTGAGTAACGCGTAAAGAACTTGCCTCACAGCTAGGGACAACATTTAGAAATGAATGCTAATACCTGATATTATGGTTATAGGGCATCCTATAATTATGAAAGCTATAAGCACTGTGAGAGAGCTTTGCGTCCCATTAGCTAGTTGGAGAGGTAACAGCTCACCAAGGCGATGATGGGTAGCCGGCCTGAGAGGGTGAACGGCCACAAGGGGACTGAGACACGGCCCTT
	total_OTU00056	3002	Bacteria	Firmicutes	Bacilli	Bacillales	Bacillaceae	Bacillus	Bacillus pseudofirmus	NC-013791-03	100	317	0	0	0	138.2	100	GACGAACGCTGGCGGCGTGCCTAATACATGCAAGTCGAGCGGACTGATGGGAGCTTGCTCCCTGATGTTAGCGGCGGACGGGTGAGTAACACGTGGGCAACCTGCCTGTAAGACTGGGATAACTCCGGGAAACCGGGGCTAATACCGGATAACCCGTTCCACCTCATGGTGGAGCGGTAAAAGATGGCCTCTGGCTATCACTTACAGATGGGCCCGCGGCGCATTAGCTAGTTGGTAAGGTAACGGCTTACCAAGGCGACGATGCGTAGCCGACCTGAGAGGGTGATCGGCCACACTGGGACTGAGACACGGCCCAG
	total_OTU00057	33	Bacteria	Proteobacteria	Alphaproteobacteria	Rhizobiales	Phyllobacteriaceae	Mesorhizobium	Mesorhizobium alhagi	NZ-AHAM00000000	100	276	0	0	0	121.5	100	AACGAACGCTGGCGGCAGGCTTAACACATGCAAGTCGAGCGCCCCGCAAGGGGAGCGGCAGACGGGTGAGTAACGCGTGGGAATCTACCCATCACTACGGAACAACTCCGGGAAACTGGAGCTAATACCGTATACGTCCTTCGGGAGAAAGATTTATCGGTGATGGATGAGCCCGCGTTGGATTAGCTAGTTGGTGGGGTAATGGCCTACCAAGGCGACGATCCATAGCTGGTCTGAGAGGATGATCAGCCACACTGGGACTGAGACACGGCCCAG
	total_OTU00058	243	Bacteria	Actinobacteria	Actinobacteria	Actinomycetales	Microbacteriaceae	Leucobacter	Leucobacter aridicollis	T-S000531003	100	307	0	0	0	94.4	100	GACGAACGCTGGCGGCGTGCTTAACACATGCAAGTCGAACGATGAAGCCCAGCTTGCTGGGTGGAAGAGTGGCGAACGGGTGAGTAACACGTGAGTAACCTGCCCTGAACTCTGGGATAAGCACTGGAAACGGTGTCTAATACTGGATACGACCTATCACCGCATGGTGTGTGGGTGGAAAGATTTATCGGTTTTGGATGGACTCGCGGCCTATCAGCTAGATGGTGAGGTAATGGCTCACCATGGCGACGACGGGTAGCCGGCCTGAGAGGGTGACCGGCCACACTGGGACTGAGACACGGCCCAG
	total_OTU00059	105	Bacteria	Fusobacteria	Fusobacteriia	Fusobacteriales	Leptotrichiaceae	Sneathia	[Leptotrichia] amnionii	S000450504	100	305	0	0	4.7e-225	79.5	100	GATAAACGCTGACAGAATGCTTAACACATGCAAGTCTATGAGGAAGTTTAGCTTGCTAAATGGACTCATGGCGGACGGGTGAGTAACGCGTAAAGAACTTGCCCTTTAGACTGGGATAACAGAGGGAAACTTCTGATAATACTGGATAAGTTAGTATATCGCATGATATGCAAATGAAAGCTACGGCACTAAAGGAGAGCTTTGCGTCCTATTAGCTAGTTGGTAAGGTAAGAGCTTACCAAGGCGATGATAGGTAGCCGGCCTGAGAGGGTGGACGGCCACAAGGGGACTGAGATACGGCCCTT
	total_OTU00060	1343	Bacteria	Firmicutes	Bacilli	Lactobacillales	Lactobacillaceae	Lactobacillus	Lactobacillus iners	NZ-AEHO00000000	100	339	0	0	0	133.4	100	GACGAACGCTGGCGGCGTGCCTAATACATGCAAGTCGAGCGAGTCTGCCTTGAAGATCGGAGTGCTTGCACTCTGTGAAACAAGATACAGGCTAGCGGCGGACGGGTGAGTAACACGTGGGTAACCTGCCCAAGAGATCGGGATAACACCTGGAAACAGATGCTAATACCGGATAACAACAGATGATGCCTATCAACTGTTTAAAAGATGGTTCTGCTATCACTCTTGGATGGACCTGCGGTGCATTAGCTAGTTGGTAGGGTAACGGCCTACCAAGGCGATGATGCATAGCCGAGTTGAGAGACTGATCGGCCACATTGGGACTGAGACACGGCCCAA
	total_OTU00061	61	Bacteria	Actinobacteria	Actinobacteria	Actinomycetales	Corynebacteriaceae	Corynebacterium	Corynebacterium striatum	NZ-ACGE00000000	99.68	308	1	0	0	135.9	100	GACGAACGCTGGCGGCGTGCTTAACACATGCAAGTCGAACGGAAAGGCCTGCAGCTTGCTGCGGGTACTCGAGTGGCGAACGGGTGAGTAACACGTGGGTGATCTGCCTTGCACTTCGGGATAAGCTTGGGAAACTGGGTCTAATACCGGATAGGACAGCTGTTTAGTGTCAGTTGTGGAAAGTTTTTTCGGTGCAAGATGAGCTCGCGGCCTATCAGCTTGTTGGTGGGGTAATGGCCTACCAAGGCGTCGACGGGTAGCCGGCCTGAGAGGGTGGACGGCCACATTGGGACTGAGATACGGCCCAG
	total_OTU00062	419	Bacteria	Firmicutes	Clostridia	Clostridiales	Clostridiaceae	Clostridium	Clostridium sulfidigenes	T-S000805548	100	305	0	0	3.2e-250	82.8	100	GACGAACGCTGGCGGCGTGCCTAACACATGCAAGTCGAGCGATGAAGCCCTTCGGGGTGAATTAGCGGCGGACGGGTGAGTAACACGTGGGTAACCTGCCTTATAGAGGGGGATAGCCTTCCGAAAGGAAGATTAATACCGCATGAAATGTTTTTATCGCATGGTAGAAACATCAAAGGAGTAATCCGCTATAAGATGGACCCGCGGCGCATTAGCTAGTTGGTGAGGTAACGGCCCACCAAGGCGACGATGCGTAGCCGACCTGAGAGGGTGATCGGCCACATTGGAACTGAGACACGGTCCAG
	total_OTU00063	481	Bacteria	Bacteroidetes	Flavobacteriia	Flavobacteriales	Flavobacteriaceae	Chryseobacterium	Chryseobacterium sp. jll	S000405431	96.05	304	12	0	1.4e-199	76.1	100	GATGAACGCTAGCGGGAGGCCTAACACATGCAAGCCGAGCGGTATTGTTTCTTCGGAAATGAGAGAGCGGCGTACGGGTGCGTAACACGTGTGCAACCTGCCTTTATCTGGGGGATAGCCTTTCGAAAGGAAGATTAATACTCCATAATATATTGAACGGCATCGTTTAATATTGAAAGCTCCGGCGGATAGAGATGGGCACGCGCAAGATTAGCTAGTTGGTGAGGTAACGGCTCACCAAGGCGATGATCTTTAGGGGGCCTGAGAGGGTGATCCCCCACACTGGTACTGAGACACGGACCAG
	total_OTU00064	27	Bacteria	Bacteroidetes	Flavobacteriia	Flavobacteriales	Flavobacteriaceae	Cloacibacterium	Cloacibacterium sp. WB5	S003752771	98.36	304	5	0	1.1e-194	75.4	100	GATGAACGCTAGCGGGAGGCCTAACACATGCAAGCCGAGCGGTATTGTTTCTTCGGAAATGAGAGAGCGGCGTACGGGTGCGGAACACGTGTGCAACCTGCCTTTATCTAGAGGATAGCCTTTCGAAAGGAAGATTAATACTCTATAATATATTAATTGGCATCAATTGATATTGAAAACTCCGGTGGATAGAGATGGGCACGCGCAAGATTAGCTAGTTGGTGAGGTAACGGCTCACCAAGGCGATGATCTTTAGGGGGCCTGAGAGGGTGATCCCCCACACTGGTACTGAGACACGGACCAG
	total_OTU00065	607	Bacteria	Actinobacteria	Actinobacteria	Actinomycetales	Micrococcaceae	Arthrobacter	Arthrobacter davidanieli	S000428879	99.35	307	2	0	1.5e-227	79.9	100	GATGAACGCTGGCGGCGTGCTTAACACATGCAAGTCGAACGATGAACCTGTGCTTGCACGGGGGATTAGTGGCGAACGGGTGAGTAACACGTGAGTAACCTGCACTTGACTTCGGGATAAGCCTGGGAAACTGGGTCTAATACTGGATACGACCTCTCATCGCATGGTGTGGGGGTGGAAAGTTTTTGCGGTTTTGGGTGGACTCGCGGCCTATCAGCTTGTTGGTGAGGTAATGGCTCACCAAGGCGACGACGGGTAGCCGGCCTGAGAGGGTGACCGGCCACACTGGGACTGAGACACGGCCCAG
	total_OTU00066	186	Bacteria	Firmicutes	Bacilli	Bacillales	Staphylococcaceae	Staphylococcus	Staphylococcus aureus	NC-017341-04	100	317	0	0	0	117.2	100	GATGAACGCTGGCGGCGTGCCTAATACATGCAAGTCGAGCGAACGGACGAGAAGCTTGCTTCTCTGATGTTAGCGGCGGACGGGTGAGTAACACGTGGATAACCTACCTATAAGACTGGGATAACTTCGGGAAACCGGAGCTAATACCGGATGATATTTTGAACCGCATGGTTCAAAAGTGAAAGACGGTCTTGCTGTCACTTATAGATGGATCCGCGCTGCATTAGCTAGTTGGTAAGGTAACGGCTTACCAAGGCAACGATGCATAGCCGACCTGAGAGGGTGATCGGCCACACTGGAACTGAGACACGGTCCAG
	total_OTU00067	37	Bacteria	Proteobacteria	Betaproteobacteria	Burkholderiales	Burkholderiaceae	Cupriavidus	Cupriavidus basilensis	NZ-AHJE00000000	100	304	0	0	0	145	100	ATTGAACGCTGGCGGCATGCCTTACACATGCAAGTCGAACGGCAGCACGGGAGCAATCCTGGTGGCGAGTGGCGAACGGGTGAGTAATACATCGGAACGTGCCCTGTCGTGGGGGATAACTAGTCGAAAGATTAGCTAATACCGCATACGACCTGAGGGTGAAAGCGGGGGACCGTAAGGCCTCGCGCGATAGGAGCGGCCGATGTCTGATTAGCTAGTTGGTGGGGTAAAGGCCCACCAAGGCGACGATCAGTAGCTGGTCTGAGAGGACGATCAGCCACACTGGGACTGAGACACGGCCCAG
	total_OTU00068	261	Eukaryota	Streptophyta	Coniferopsida	Coniferales	Cupressaceae	Juniperus	Juniperus virginiana	S000641771	95.47	309	0	14	2.1e-222	79.1	100	GATGAACGCTGGCGGCATGCTTAACACATGCAAGTCGAACGGGAAGTGGTGTTTCCAGTGGCGAACGGGTGAGTAATGCGTAAGAACCTGCCCTTGGGAGGGGAACAACAGCTGGAAACGGTTGCTAATACCCCATAGAATTAGTACCTCTATGAGGTAGGCTGAGGAGCAAAAGGGAGGAATCCGCCCAAGGAGGGGCTCACGTCTGATTAGCTAGTTGGTGAGGCAATGGCTTACCAAGGCTCCGATCAGTAGTTGGTCTGAGAGGATGATCAGCCACACTGGGACTGAGACACGGCCCAG
	total_OTU00069	21	Bacteria	Cyanobacteria	UNDEFINED	Nostocales	Nostocaceae	Anabaena	Anabaena cylindrica	NC-019771-03	92.83	279	20	0	1.3e-172	71.9	100	GATGAACGCTGGCGGTATGCTTAACACATGCAAGTCGAACGGAATGCTTCGGCATTTAGTGGCGGACGGGTGAGTAACGCGTGAGAATCTGGCTTTAGGTTCGGGACAACAGTGGGAAACTGCTGCTAATACCGAATGTGCCGAAAGGTGAAAGATTAATTGCCTGAAGAAGAGCTCGCGTCTGATTAGCTAGTTGGTAGGGTAAAGGCCTACCAAGGCGACGATCAGTAACTGGTCTGAGAGGATGACCAGTCACACTGGGACTGAGACACGGCCCAG
	total_OTU00070	52	Bacteria	Firmicutes	Clostridia	Clostridiales	Clostridiales Family XI. Incertae Sedis	Peptoniphilus	Peptoniphilus sp. oral taxon 836	NZ-AEAA00000000	99.69	327	1	0	0	111.6	100	GACGAACGCTGGCGGCGCGCTTAACACATGCAAGTCGAGCGATGAAATCTTAACAGAACCCTTCGGGGTGAAGATAAGACGGATTAGCGGCGGACGGGTGAGTAACACGTGAGTAACCTGCCTTTTACACAGGGATAGCCTCGGGAAACCGGGATTAAAACCTGATGAAACTATCAAATCACATGATTAAGAAAGTTAAAACTCCGGTGGTAAAAGATGGACTCGCGTCCCATTAGCTAGTTGGTGAAGGTAACGGCCCACCAAGGCAACGATGGGTAGCCGGCCTGAGAGGGTGAACGGCCACATTGGAACTGAGAAACGGTCCAA
	total_OTU00071	94	Bacteria	Proteobacteria	Betaproteobacteria	Methylophilales	Methylophilaceae	Methylobacillus	Methylobacillus flagellatus	NC-007947-02	99.03	308	3	0	2e-210	77.5	100	ATTGAACGCTGGCGGCATGCTTTACACATGCAAGTCGAACGGCAGCACGGAGAGCTTGCTCTCTGGTGGCGAGTGGCGAACGGGTGAGTAATATATCGGAACGTGTCCAATAATGGGGGATAACTAGTCGAAAGATTAGCTAATACCGCATACGCCCTGAGGGGGAAAGTGGGGGATCTTCGGACCTCACGTTAATGGAGCGGCCGATATCTGATTAGCTAGTTGGTAGGGTAAAAGCCTACCAAGGCGACGATCAGTAGCTGGTCTGAGAGGATGATCAGCCACACTGGGACTGAGACACGGCCCAG
	total_OTU00072	240	Bacteria	Proteobacteria	Gammaproteobacteria	Pseudomonadales	Pseudomonadaceae	Pseudomonas	Pseudomonas aeruginosa	NC-018080-01	100	304	0	0	0	133.9	100	ATTGAACGCTGGCGGCAGGCCTAACACATGCAAGTCGAGCGGATGAAGGGAGCTTGCTCCTGGATTCAGCGGCGGACGGGTGAGTAATGCCTAGGAATCTGCCTGGTAGTGGGGGATAACGTCCGGAAACGGGCGCTAATACCGCATACGTCCTGAGGGAGAAAGTGGGGGATCTTCGGACCTCACGCTATCAGATGAGCCTAGGTCGGATTAGCTAGTTGGTGGGGTAAAGGCCTACCAAGGCGACGATCCGTAACTGGTCTGAGAGGATGATCAGTCACACTGGAACTGAGACACGGTCCAG
	total_OTU00073	129	Bacteria	Actinobacteria	Actinobacteria	Actinomycetales	Micrococcaceae	Micrococcus	Micrococcus luteus	NC-012803-02	100	306	0	0	0	139.8	100	GATGAACGCTGGCGGCGTGCTTAACACATGCAAGTCGAACGATGAAGCCCAGCTTGCTGGGTGGATTAGTGGCGAACGGGTGAGTAACACGTGAGTAACCTGCCCTTAACTCTGGGATAAGCCTGGGAAACTGGGTCTAATACCGGATAGGAGCGTCCACCGCATGGTGGGTGTTGGAAAGATTTATCGGTTTTGGATGGACTCGCGGCCTATCAGCTTGTTGGTGAGGTAATGGCTCACCAAGGCGACGACGGGTAGCCGGCCTGAGAGGGTGACCGGCCACACTGGGACTGAGACACGGCCCAG
	total_OTU00074	1629	Bacteria	Proteobacteria	Gammaproteobacteria	Pseudomonadales	Pseudomonadaceae	Pseudomonas	Pseudomonas poae	NC-020209-03	100	304	0	0	0	134.6	100	ATTGAACGCTGGCGGCAGGCCTAACACATGCAAGTCGAGCGGTAGAGAGAAGCTTGCTTCTCTTGAGAGCGGCGGACGGGTGAGTAATGCCTAGGAATCTGCCTGGTAGTGGGGGATAACGTTCGGAAACGGACGCTAATACCGCATACGTCCTACGGGAGAAAGCAGGGGACCTTCGGGCCTTGCGCTATCAGATGAGCCTAGGTCGGATTAGCTAGTTGGTGGGGTAATGGCTCACCAAGGCGACGATCCGTAACTGGTCTGAGAGGATGATCAGTCACACTGGAACTGAGACACGGTCCAG
	total_OTU00075	2031	Bacteria	Proteobacteria	Gammaproteobacteria	Xanthomonadales	Xanthomonadaceae	Stenotrophomonas	Stenotrophomonas maltophilia	S000129409	100	310	0	0	9.9e-259	83.9	100	AGTGAACGCTGGCGGTAGGCCTAACACATGCAAGTCGAACGGCAGCACAGAGGAGCTTGCTCCTTGGGTGGCGAGTGGCGGACGGGTGAGGAATACATCGGAATCTACTTTTTCGTGGGGGATAACGTAGGGAAACTTACGCTAATACCGCATACGACCTACGGGTGAAAGCAGGGGATCTTCGGACCTTGCGCGATTGAATGAGCCGATGTCGGATTAGCTAGTTGGCGGGGTAAAGGCCCACCAAGGCGACGATCCGTAGCTGGTCTGAGAGGATGATCAGCCACACTGGAACTGAGACACGGTCCAG
	total_OTU00076	118	Bacteria	Actinobacteria	Actinobacteria	Actinomycetales	Micrococcaceae	Nesterenkonia	Nesterenkonia sp. A-10	S000490881	94.53	311	14	3	3.5e-221	79	100	GATGAACGCTGGCGGCGTGCTTAACACATGCAAGTCGAACGATGAAGCTCCTGCTTGCAGGGGTGGATTAGTGGCGAACGGGTGAGTATCACGTGAGTAACCTGGCCTTGACTCTGGGATAAGCCTGGGAAACTGGGTCTAATACCGGATAGTACTTCGCACCGCATGGTGTGGGGTGGAAAGATTTTATCGGTCTTGGATGGACTCGCGGCCTATCAGCTTGACGGTGAGGTAGTGGCTCACCGTGGCTTTGACGGGTAGCCGGCCTGAGAGGGTGACCGGCCACACTGGGACTGAGACACGGCCCAG
	total_OTU00077	250	Bacteria	Firmicutes	Bacilli	Lactobacillales	Enterococcaceae	Enterococcus	Enterococcus cecorum	T-S000428248	98.47	326	5	0	4.5e-208	77.4	100	GACGAACGCTGGCGGCGTGCCTAATACATGCAAGTCGAACGCATTTTCTTTCACCGTAGTTTGCTACACCGAAAGAAAATGAGTGGCGAACGGGTGAGTAACACGTGGGTAACCTGCCCATCAGCGGGGGATAACACTTGGAAACAGGTGCTAATACTGCATAATTCCATTTACCGCATGGTAGATGGATGAAAGGCGCTTTTGCGTCACTGATGGATGGACCCGCGGTGCATTAGCTAGTTGGTGGGGTAACGACCTACCAAGGCTGCGATGCATAGCCGGCCTGAGAGGGTGATCGGCCACACTGGGACTGAGACACGGCCCAG
	total_OTU00078	32	Bacteria	Proteobacteria	Alphaproteobacteria	Rhizobiales	Rhizobiaceae	Sinorhizobium	Sinorhizobium sp. ORS 3178	S000481061	98.55	276	4	0	1.6e-160	70.2	100	AACGAACGCTGGCGGCAGGCTTAACACATGCAAGTCGAGCGCGTAGCAATACGAGCGGCAGACGGGTGAGTAACGCGTGGGAACCTACCCTTTTCTACGGAATAACGCATGGAAACGTGTGCTAATACCGTATACGCCCTTTGGGGGAAAGATTTATCGGAGAAGGATGGGCCCGCGTTGGATTAGCTAGTTGGTGGGGTAAAGGCCTACCAAGGCGACGATCCATAGCTGGTCTGAGAGGATGATCAGCCACATTGGGACTGAGACACGGCCCAA
	total_OTU00079	394	Bacteria	Proteobacteria	Betaproteobacteria	Burkholderiales	Burkholderiaceae	Ralstonia	Ralstonia pickettii	NC-010678-01	99.68	310	1	0	0	97	100	ATTGAACGCTGGCGGCATGTCTTACACATGCAAGTCGAACGGCAGCATGATCTAGCTTGCTAGATTGATGGCGAGTGGCGAACGGGTGAGTAATACATCGGAACGTGCCCTGTAGTGGGGGATAACTAGTCGAAAGATTAGCTAATACCGCATACGACCTGAGGGTGAAAGTGGGGGACCGCAAGGCCTCATGCTATAGGAGCGGCCGATGTCTGATTAGCTAGTTGGTGGGGTAAAGGCCCACCAAGGCGACGATCAGTAGCTGGTCTGAGAGGACGATCAGCCACACTGGGACTGAGACACGGCCCAG
	total_OTU00080	141	Bacteria	Firmicutes	Bacilli	Bacillales	UNDEFINED	Gemella	Gemella haemolysans	NZ-ACRO00000000	98.12	319	6	0	0	123.5	100	GACGAACGCTGGCGGCGTGCCTAATACATGCAAGTCGAGCGAAGTTTTTTTGGTGCTTGCACTAGAAAAACTTAGCGGCGAACGGGTGAGTAACACGTAAAGAACCTGCCTTATAGACTGGGACAACTATTGGAAACGATAGCTAATACCGGATAACAGCATTAACTGCATGGTTAATGTTTGAAAGTTGGTTTTGCTAACACTATGAGATGGCTTTGCGGTGCATTAGCTAGTTGGTGGGGTAAAGGCCTACCAAGGCGACGATGCATAGCCGACCTGAGAGGGTGATCGGCCACTCTGGGACTGAGACACGGCCCAG
	total_OTU00081	211	Bacteria	Actinobacteria	Actinobacteria	Actinomycetales	Corynebacteriaceae	Corynebacterium	Corynebacterium bovis	NZ-AENJ00000000	93.49	307	18	2	0	102.4	100	GACGAACGCTGGCGGCGTGCTTAACACATGCAAGTCGAACGGAAAGGCTCCAGCTTGCTGGAGTACTCGAGTGGCGAACGGGTGAGTAACACGTGGGTAATCTGCCCTGCACTCTGGGATAAGCCTGGGAAACTGGGTCTAATACTGGATATGACCTTTCTCCTTATGGGGTTTGGTGGAAAGTTTTTCGGTGTAGGATGAGCCCGCGGCCTATCAGCTTGTTGGTGGGGTGATGGCCTACCAAGGCGACGACGGGTAGCCGGCCTGAGAGGGTGATCGGCCACATTGGGACTGAGATACGGCCCAG
	total_OTU00082	31	Bacteria	Bacteroidetes	Bacteroidia	Bacteroidales	Prevotellaceae	Prevotella	Prevotella ncd1310e09c1	JF096062	95.56	315	14	0	6.5e-190	74.6	100	GATGAACGCTAGCTACAGGCTTAACACATGCAAGTCGAGGGGCAGCGGGTTGAAAGCTTGCTTTCAATGCCGGCGACCGGCGCACGGGTGCGTAACGCGTATCAAACCTGCCTCATACTCGGGGATAGCCTTGCGAAAGTAAGATTAATACCCGATGTTATTAGTTCTCCGCATGGTGGACTAATCAAAGATTTATCGGTATGAGATGGTGATGCGTCCGATTAGGTAGTAGGCGGGGTAACGGCCCACCTAGCCTTCGATCGGTAGGGGTTCTGAGAGGAAGGTCCCCCACACTGGAACTGGGACACGGTCCAG
	total_OTU00083	50	Bacteria	Firmicutes	Clostridia	Clostridiales	Clostridiales Family XI. Incertae Sedis	Finegoldia	Finegoldia magna	NC-010376-04	99.38	323	2	0	0	133.1	100	GACGAACGCTGGCGGCGTGCTTAACACATGCAAGTCGAACGGGATTTAGTAAACAGAAGCCTCGGTGGAAGATTACTAATGAGAGTGGCGAACGGGTGAGTAACGCGTGAGCAACCTGCCTATGACAGTGGGATAGCCTCGGGAAACCGGGATTAATACCGCATAAAATCGTAGAAACACATGTTTCAACGGTCAAAGATTTATCGGTCATAGATGGGCTCGCGTCTGATTAGCTAGTTGGTGAGATAACAGCCCACCAAGGCGACGATCAGTAGCCGGTCTGAGAGGATGAACGGCCACATTGGAACTGAGACACGGTCCAA
	total_OTU00084	1295	Bacteria	Proteobacteria	Betaproteobacteria	Neisseriales	Neisseriaceae	Eikenella	Eikenella corrodens	S000436069	99.68	310	1	1	5.8e-216	78.3	100	ATTGAACGCTGGCGGCATGCTTTACACATGCAAGTCGAACGGCAGCGGGGTAGTGCTTGCACTACTGCCGGCGAGTGGCGAACGGGTGAGTAATATATCGGAACGTACCGAGTAATGGGGGATAACCAATCGAAAGATTGGCTAATACCGCATACGTCCTAAGGGAGAAAGCGGGGGATCGCAAGACCTCGCGTTATTCGAGCGGCCGATAACTGATTAGCTAGTTGGTGGGGTAAAGGCCTACCAAGGCGACGATCAGTAGCGGGTCTGAGAGGACGATCCGCCACACTGGGACTGAGACACGGCCCAG
	total_OTU00085	885	Bacteria	Proteobacteria	Gammaproteobacteria	Pasteurellales	Pasteurellaceae	Haemophilus	Haemophilus influenzae	NZ-AAZF00000000	99.68	310	1	0	0	112.4	100	ATTGAACGCTGGCGGCAGGCTTAACACATGCAAGTCGAACGGTAGCAGGAGAAAGCTTGCTTTCTTGCTGACGAGTGGCGGACGGGTGAGTAATGCTTGGGAATCTGGCTTATGGAGGGGGATAACGACGGGAAACTGTCGCTAATACCGCGTAATATCGAAAGATTAAAGTGTGGGACCTTCGGGCCACATGCCATAGGATGAGCCCAAGTGGGATTAGGTAGTTGGTGGGGTAAAAGCCTACCAAGCCTGCGATCTCTAGCTGGTCTGAGAGGATGACCAGCCACACTGGAACTGAGACACGGTCCAG
	total_OTU00086	1854	Bacteria	Firmicutes	Bacilli	Bacillales	Bacillaceae	Bacillus	Bacillus sp. GSP69	S000330863	93.1	319	20	5	5.2e-211	77.7	100	GACGAACGCTGGCGGCGTGCCTAATACATGCAAGTCGAGCGGAGTGTTAAAAGCTTGCTTTTAACACTTAGCGGCGGACGGGTGAGTAACACGTGGGCAACCTGCCCTGTAGACTGGGATAACATCGAGAAATCGGTGCTAATACCGGATAATAGATAGAACGCGCATGCGTTCTATCCCAAAGTTGGCTCCGGCTAACACTACAGGATGGGCCCGCGGCGCATTAGCTAGTTGGTAAGGTAACGGCTTACCAAGGCGACGATGCGTAGCCGACCTGAGAGGGTGATCGGCCACACTGGGACTGAGACACGGCCCAG
	total_OTU00087	91	Eukaryota	Streptophyta	Coniferopsida	Coniferales	Pinaceae	Pinus	Pinus thunbergii	S000528956	100	280	0	0	6.1e-287	87.1	100	GATGAACGCTGGCGGCATGCTTAACACATGCAAGTCGGACGGGAAGTGGTGTTTCCAGTGGCGGACGGGTGAGTAACGCGTAAGAACCTGCCCTTGGGAGGGGAACAACAGCTGGAAACGGCTGCTAATACCCCATAGGCTGAGGAGCAAAAGGAGGAATCCGCCCAAGGAGGGGCTCGCGTCTGATTAGTTAGTTGGTGAGGCAATGGCTTACCAAGGCGACGATCAGTAGCTGGTCCGAGAGGATGATCAGCCACACTGGGACTGAGACACGGCCCAG
	total_OTU00088	48	Bacteria	Bacteroidetes	Flavobacteriia	Flavobacteriales	Flavobacteriaceae	Myroides	Myroides odoratimimus	NZ-AGZJ00000000	94.75	305	16	0	4.3e-199	75.9	100	GATGAACGCTAGCGGCAGGCCTAACACATGCAAGTCGAGGGGTATAGAGAGCTTGCTTTCTAGAGACCGGCGCACGGGTGAGTAACGCGTATGCAACCTACCTTTCACAGGGGAATAGCCCAGAGAAATTTGGATTAATGCCCTATGGTTTATTTGGATGGCATCATTTGAATAATAAAGATTTATTGGTGAGAGATGGGCATGCGTATCATTAGCTAGTTGGTGTGGTAACGGCATACCAAGGCGACGATGATTAGGGGTCCTGAGAGGGAGATCCCCCACACTGGTACTGAGACACGGACCAG
	total_OTU00089	41	Bacteria	Firmicutes	Negativicutes	Selenomonadales	Veillonellaceae	Dialister	Dialister micraerophilus	NZ-AFBB00000000	99.7	331	1	0	0	143.2	100	GACGAACGCTGGCGGCGTGCTTAACACATGCAAGTCGAACGAGAGGACATGAAAAGCTTGCTTTTTATGAAATCTAGTGGCAAACGGGTGAGTAACACGTAAACAACCTGCCTTCAAGATGGGGACAACAGACGGAAACGACTGCTAATACCGAATACGATCCGAAAGTCGCATGACATTCGGATGAAAGGGTGGCCTATCGAAGAAGCTATCGCTTGAAGAGGGGTTTGCGTCCGATTAGGTAGTTGGTGAGGTAACGGCCCACCAAGCCGACGATCGGTAGCCGGTCTGAGAGGATGAACGGCCACACTGGAACTGAGACACGGTCCAG
	total_OTU00090	56	Bacteria	Firmicutes	Bacilli	Bacillales	Planococcaceae	Ureibacillus	Ureibacillus sp. MM122	S000277990	92.79	319	23	0	7.5e-183	73.8	100	GACGAACGCTGGCGGCGTGCCTAATACATGCAAGTCGAGCGAACCTTTAGATTAGCTTGCTATTCTCAAGGTTAGCGGCGGACGGGTGAGTAACACGTGGGCAACCTGCCCTATAGACCGGGATAACCCGCGGAAACGCGTGCTAATACCGGATAATACATTGAAACTCCTGTTTCGATGTTGAAAGATGGTTCTGCTATCACTATAGGATGGGCCCGCGGCGCATTAGCTAGTTGGTAGGGTAACGGCCTACCAAGGCGACGATGCGTAGCCGACCTGAGAGGGTGATCGGCCACACTGGGACTGAGACACGGCCCAG
	total_OTU00091	149	Bacteria	Actinobacteria	Actinobacteria	Actinomycetales	Dermacoccaceae	Dermacoccus	Dermacoccus sp. 103	S002914157	99.03	309	3	0	3.1e-239	81.4	100	GACGAACGCTGGCGGCGTGCTTAACACATGCAAGTCGAACGATGAAGCACCAGCTTGCTGGTGTGGATTAGTGGCGAACGGGTGAGTAACACGTGAGTAACCTGCCCCCTACTCTGGGATAAGCCTGGGAAACTGGGTCTAATACTGGATATGACCAATCACTGCATGGTGTGTTGGTGGAAAGATTTTTTGGTAGGGGATGGACTCGCGGCCTATCAGCTTGTTGGTGGGGTAATGGCCTACCAAGGCGACGACGGGTAGCCGGCCTGAGAGGGCGACCGGCCACACTGGGACTGAGACACGGCCCAG
	total_OTU00092	37	Bacteria	Proteobacteria	Alphaproteobacteria	Caulobacterales	Caulobacteraceae	Caulobacter	Caulobacter endosymbiont of Tetranychus urticae	S000477940	97.48	278	7	0	8.6e-220	78.7	100	AACGAACGCTGGCGGCATGCCTAACACATGCAAGTCGAACGAGCCCTTCGGGGTTAGTGGCGCACGGGTGCGTAACGCGTGGGAATCTGCCCTTGGGTTCGGAATAACTCGCCGAAAGGCGTGCTAATACCGGATGATGTCGAAAGACCAAAGATTTATCGCCCAAGGATGAGCCCGCGTAAGATTAGGTAGTTGGTGAGGTAAAGGCTCACCAAGCCGACGATCTTTAGCTGGTCTGAGAGGATGATCAGCCACACTGGGACTGAGACACGGCCCAG
	total_OTU00093	6	Bacteria	Actinobacteria	Actinobacteria	Actinomycetales	Williamsiaceae	Williamsia	Williamsia sp. KTR4	S000624861	100	304	0	0	4.5e-275	85.8	100	GACGAACGCTGGCGGCGTGCTTAACACATGCAAGTCGAACGATGAAGCCAGCTTGCTGGTGGATTAGTGGCGAACGGGTGAGTAACACGTGGGTGATCTGCCCCAAACTTTGGGATAAGCCTGGGAAACTGGGTCTAATACCGAATATGACCGATACTCGCATGGGTGTTGGTGGAAAGCTCCGGCGGTTTGGGATGGGCCCGCGGCCTATCAGCTTGTTGGTGGGGTAATGGCCTACCAAGGCGACGACGGGTAGCCGGCCTGAGAGGGCGACCGGCCACACTGGGACTGAGACACGGCCCAG
	total_OTU00094	489	Bacteria	Proteobacteria	Betaproteobacteria	Burkholderiales	Comamonadaceae	Acidovorax	Acidovorax sp. KKS102	NC-018708-03	100	302	0	0	0	121.6	100	ATTGAACGCTGGCGGCATGCCTTACACATGCAAGTCGAACGGTAACAGGTCTTCGGATGCTGACGAGTGGCGAACGGGTGAGTAATACATCGGAACGTGCCCGAGAGTGGGGGATAACGAAGCGAAAGCTTTGCTAATACCGCATACGATCTCAGGATGAAAGCAGGGGACCGCAAGGCCTTGCGCTCACGGAGCGGCCGATGGCAGATTAGGTAGTTGGTGGGATAAAAGCTTACCAAGCCGACGATCTGTAGCTGGTCTGAGAGGACGACCAGCCACACTGGGACTGAGACACGGCCCAG
	total_OTU00095	93	Bacteria	Actinobacteria	Actinobacteria	Actinomycetales	Corynebacteriaceae	Corynebacterium	Corynebacterium glutamicum	NC-003450-05	100	307	0	0	0	136.5	100	GACGAACGCTGGCGGCGTGCTTAACACATGCAAGTCGAACGCTGAAACCAGAGCTTGCTTTGGTGGATGAGTGGCGAACGGGTGAGTAACACGTGGGTGATCTGCCCTACACTTTGGGATAAGCCTGGGAAACTGGGTCTAATACCGAATATTCACACCACCGTAGGGGTGGTGTGGAAAGCTTTATGCGGTGTGGGATGAGCCTGCGGCCTATCAGCTTGTTGGTGGGGTAATGGCCTACCAAGGCGTCGACGGGTAGCCGGCCTGAGAGGGTGTACGGCCACATTGGGACTGAGACACGGCCCAG
	total_OTU00096	247	Bacteria	Cyanobacteria	UNDEFINED	Chroococcales	UNDEFINED	Acaryochloris	Acaryochloris sp. JJ8A6	S000941854	87.14	280	33	3	6.1e-135	66.1	100	GACGAACGCTGGCGGTGTGCTTCACACATGCAAGTCGAACGAGGTAGCAATACCTAGTGGCGGACGGGTGAGTAACGCGTGGGAATCTGCCTTTAGATGGGGGATAACGGGCCGAAAGGTCCGCTAATACCGCATATGCCGCAAGGTGAAAGGAGTAATCCGTCTAAAGATGAGCCCGCGTCCGATTAGCTAGTTGGTAGAGTAAGAGCCTACCAAGGCGACGATCGGTAGCTGGTCTGAGAGGATGATCAGCCACAATGGGACTGAGACACGGCCCAT
	total_OTU00097	127	Bacteria	Actinobacteria	Actinobacteria	Actinomycetales	Corynebacteriaceae	Corynebacterium	Corynebacterium pseudogenitalium	S000260845	99.67	306	1	0	2.6e-237	81.1	100	GATGAACGCTGGCGGCGTGCTTAACACATGCAAGTCGAACGGAAAGGCCAGTGCTTGCACTGGTACTCGAGTGGCGAACGGGTGAGTAACACGTGGGTGATCTGCCCTGTACTTCGGGATAAGCTTGGGAAACTGGGTCTAATACCGGATAGGACAACTTTTTGGATATTGTTGTGGAAAGCTTTTGCGGTATGGGATGAGCTCGCGGCCTATCAGCTTGTTGGTGGGGTAATGGCCTACCAAGGCGTCGACGGGTAGCCGGCCTGAGAGGGTGTACGGCCACATTGGGACTGGGATACGGCCCAG
	total_OTU00098	446	Bacteria	Proteobacteria	Betaproteobacteria	Burkholderiales	Oxalobacteraceae	Herbaspirillum	Herbaspirillum sp. R740	S000995347	100	306	0	0	1.3e-243	82	100	ATTGAACGCTGGCGGCATGCCTTACACATGCAAGTCGAACGGCAGCATAGGAGCTTGCTCCTGATGGCGAGTGGCGAACGGGTGAGTAATATATCGGAACGTGCCCTAGAGTGGGGGATAACTAGTCGAAAGACTAGCTAATACCGCATACGATCTACGGATGAAAGTGGGGGATCGCAAGACCTCATGCTCCTGGAGCGGCCGATATCTGATTAGCTAGTTGGTGGGGTAAAAGCCTACCAAGGCAACGATCAGTAGCTGGTCTGAGAGGACGACCAGCCACACTGGGACTGAGACACGGCCCAG
	total_OTU00099	254	Bacteria	Firmicutes	Bacilli	Lactobacillales	Streptococcaceae	Streptococcus	Streptococcus mitis	S000617862	98.09	314	6	0	1.2e-222	79.3	100	GACGAACGCTGGCGGCGTGCCTAATACATGCAAGTAGAACGCTGAAGGGAGAGCTTGCTCTTCTGGACGAGTTGCGAACGGGTGAGTAACGCGTAGGTAACCTGCCTGGTAGCGGGGGATAACTATTGGAAACGATAGCTAATACCGCATAACAGTAAATGTTGCATGACATTTGCTTAAAAGGTGCAATTGCATCACTACCAGATGGACCTGCGTTGTATTAGCTAGTTGGTGGGGTAACGGCTCACCAAGGCGACGATACATAGCCGACCTGAGAGGGTGATCGGCCACACTGGGACTGAGACACGGCCCAG
	total_OTU00100	29	Bacteria	Firmicutes	Bacilli	Bacillales	Staphylococcaceae	Staphylococcus	Staphylococcus lentus	T-S000413971	100	318	0	0	2e-226	79.8	100	GATGAACGCTGGCGGCGTGCCTAATACATGCAAGTCGAGCGAACAGATGAGAAGCTTGCTTCTCTGATGTTAGCGGCGGACGGGTGAGTAACACGTGGGTAACCTACCTATAAGACTGGGATAACTCCGGGAAACCGGGGCTAATACCGGATAATATATTGAACCGCATGGTTCAATGTTGAAAGACGGTTTCGGCTGTCACTTATAGATGGACCCGCGCCGTATTAGCTAGTTGGTAAGGTAACGGCTTACCAAGGCAACGATACGTAGCCGACCTGAGAGGGTGATCGGCCACACTGGAACTGAGACACGGTCCAG
	total_OTU00101	100	Bacteria	Bacteroidetes	Bacteroidia	Bacteroidales	Porphyromonadaceae	Porphyromonas	Porphyromonas CW034	AY008310	98.41	315	5	0	4.6e-205	76.9	100	GATGAACGCTAGCGATAGGCTTAACACATGCAAGTCGAGGGGCAGCATGGTCTTAGCTTGCTAAGACTGATGGCGACCGGCGCACGGGTGCGTAACGCGTATGCAACTTGCCTCACAGAGGGGGATAACCCGTCGAAAGACGGACTAATACCGCGTACACTCCACTTTGGGCATCCAAGGAGGAGGAAATGAAATTCGCTGTGAGATAGGCATGCGTCCCATTAGCTTGTTGGTGAGGTAACGGCTCACCAAGGCAACGATGGGTAGGGGAACTGAGAGGTTGAACCCCCACACTGGTACTGAGACACGGACCAG
	total_OTU00102	145	Bacteria	Proteobacteria	Alphaproteobacteria	Rhizobiales	Brucellaceae	Ochrobactrum	Ochrobactrum ciceri	T-S002165557	100	320	0	0	2.2e-216	78.5	100	AACGAACGCTGGCGGCAGGCTTAACACATGCAAGTCGAGCGGGCCCTTCGGGGTCAGCGGCAGACGGGTGAGTAACGCGTGGGAACGTACCATTTGCTACGGAATAACTCAGGGAAACTTGTGCTAATACCGTATGAGCCCCCCTTTAAAATTTCAGGAATCATAAAATGCCCTGGCATTTTATGGGGGGGAAAGATTTATCGGCAAATGATCGGCCCGCGTTGGATTAGCTAGTTGGTGGGGTAAAGGCCTACCAAGGCGACGATCCATAGCTGGTCTGAGAGGATGATCAGCCACACTGGGACTGAGACACGGCCCAG
	total_OTU00103	78	Bacteria	Proteobacteria	Gammaproteobacteria	Enterobacteriales	Enterobacteriaceae	Serratia	Serratia proteamaculans	NC-009832-07	100	310	0	0	0	94.2	100	ATTGAACGCTGGCGGCAGGCCTAACACATGCAAGTCGAGCGGTAGCACAGGAGAGCTTGCTCTCTGGGTGACGAGCGGCGGACGGGTGAGTAATGTCTGGGAAACTGCCTGATGGAGGGGGATAACTACTGGAAACGGTAGCTAATACCGCATAACGTCTTCGGACCAAAGTGGGGGACCTTCGGGCCTCACGCCATCAGATGTGCCCAGATGGGATTAGCTAGTAGGTGGGGTAATGGCTCACCTAGGCGACGATCCCTAGCTGGTCTGAGAGGATGACCAGCCACACTGGAACTGAGACACGGTCCAG
	total_OTU00104	63	Bacteria	Firmicutes	Clostridia	Clostridiales	Clostridiaceae	Clostridium	Clostridium perfringens	NC-008262-04	100	309	0	0	0	117.2	100	GATGAACGCTGGCGGCGTGCTTAACACATGCAAGTCGAGCGATGAAGTTTCCTTCGGGAAACGGATTAGCGGCGGACGGGTGAGTAACACGTGGGTAACCTGCCTCATAGAGTGGAATAGCCTTTCGAAAGGAAGATTAATACCGCATAATGTTGAAAGATGGCATCATCATTCAACCAAAGGAGCAATCCGCTATGAGATGGACCCGCGGCGCATTAGCTAGTTGGTGGGGTAACGGCCTACCAAGGCGACGATGCGTAGCCGACCTGAGAGGGTGATCGGCCACATTGGGACTGAGACACGGCCCAG
	total_OTU00105	150	Bacteria	Firmicutes	Bacilli	Bacillales	Bacillaceae	Bacillus	Bacillus sp. A-09	S000407860	93.4	318	19	2	7.2e-163	70.8	100	GACGAACGCTGGCGGCGTGCCTAATACATGCAAGTCGAGCGGAGTGTTAAAAGCTTGCTTTTAACACTTAGCGGCGGACGGGTGAGTAACACGTGGGCAACCTGCCCTGTAGACTGGGATAACATCGAGAAATCGGTGCTAATACCGGATAACCTTTTTTACCTCCTGGTAGAAAAGTAAAAGTTGGCTCCGGCTAACACTACAGGATGGGCCCGCGGCGCATTAGCTAGTTGGTAAGGTAACGGCTTACCAAGGCGACGATGCGTAGCCGACCTGAGAGGGTGATCGGCCACACTGGGACTGAGACACGGCCCAG
	total_OTU00106	78	Bacteria	Actinobacteria	Actinobacteria	Actinomycetales	Microbacteriaceae	Pseudoclavibacter	Pseudoclavibacter soli	T-S000925487	92.21	308	24	0	1.8e-210	77.6	100	GACGAACGCTGGCGGCGTGCTTAACACATGCAAGTCGAACGATGAAGGAAGAGCTTGCTCTTCTGGATTAGTGGCGAACGGGTGAGTAACACGTGAGTAATCTACCCTTGACTCCGGAATAACTGCGGGAAACTGTAGCTAATACCGGATACGCGCTGAACAGGCATCTGTATCAGCGGGAAAGAATTTCGGTCAAGGATGAACTCGCGGCCTATCAGCTAGTTGGTGAGGTAAAGGCTCACCAAGGCGACAACGGGTAGCCGGCCTGAGAGGGTGACCGGCCACATTGGGACTGAGACACGGCCCAA
	total_OTU00107	80	Bacteria	Actinobacteria	Actinobacteria	Coriobacteriales	Coriobacteriaceae	Atopobium	Atopobium vaginae	NZ-ADNA00000000	100	307	0	0	0	134	100	GATGAACGCTGGCGGCGCGCCTAACACATGCAAGTCGAACGGTTAAAGCATCTTCGGATGTGTATAAAGTGGCGAACGGCTGAGTAACACGTGGGCAACCTGCCCTTTGCACTGGGATAGCCTCGGGAAACCGAGGTTAATACCGGATACTCCATATTTGTCGCATGGCGAATATGGGAAAGCTCCGGCGGCAAAGGATGGGCCCGCGGCCTGTTAGCTAGTTGGTGGGGTAGTGGCCTACCAAGGCAATGATGGGTAGCCGGGTTGAGAGACCGACCGGCCAGATTGGGACTGAGACACGGCCCAG
	total_OTU00108	92	Bacteria	Actinobacteria	Actinobacteria	Actinomycetales	Geodermatophilaceae	Blastococcus	Blastococcus saxobsidens	T-S001794056	99.67	305	1	0	2.9e-292	87.8	100	GACGAACGCTGGCGGCGTGCTTAACACATGCAAGTCGAACGGTGAACCCGCTTCGGTGGGGGATCAGTGGCGAACGGGTGAGTAACACGTGGGCAACCTGCCCTCAGCTCTGGGATAACTCCAAGAAATTGGGGCTAATACCGGATATGACTGCTGACCGCATGGTCTGGTGGTGGAAAGATTTATCGGCTGGGGATGGGCCCGCGGCCTATCAGCTTGTTGGTGGGGTAGTGGCCTACCAAGGCGACGACGGGTAGCCGGCCTGAGAGGGTGACCGGCCACACTGGGACTGAGACACGGCCCAG
	total_OTU00109	163	Bacteria	Proteobacteria	Betaproteobacteria	Burkholderiales	UNDEFINED	Ideonella	Ideonella sp. NS1203	S003261515	88.82	304	32	2	5.2e-146	68	100	ATTGAACGCTGGCGGCGTGCCTAACACATGCAAGTCGAGCGGTAACGCGGGAGCAATCCTGGCGACGAGCGGCGAACGGGTGAGTAACGCTTCGGAATCTACCCAGTAGTGGGGAATAACCAACCGAAAGGTTGGCTAATGCCGCATACGACCTGAGGGTGAAAGGGGGGGATCGCAAGACCTCTCGCTATTGGATGAGCCGAAGTCGGATTAGCTAGTTGGTAGGGTAACGGCCTACCATGGCGACAATCCGTAGCTGGTCTGAGAGGACGACCAGCCACACTGGGACTGAGACACGGCCCAG
	total_OTU00110	4	Bacteria	Proteobacteria	Betaproteobacteria	Methylophilales	Methylophilaceae	Methylophilus	Methylophilus sp. ECd1	S000358571	99.67	304	1	0	3.9e-199	76	100	ATTGAACGCTGGCGGAATGCTTTACACATGCAAGTCGAACGATGAACCTTAGCTTGCTAAGGGGATTAGTGGCGAACGGGTGAGTAATATATCGGAACGTACCTTGTAATGGGGGATAACTAGTCGAAAGATTAGCTAATACCGCATACGCCCTGAGGGGGAAAGTAGGGGATCTTCGGACCTTACGTTATAAGAGCGGCCGATATCTGATTAGCTAGTTGGTGGGGTAATGGCCTACCAAGGCGACGATCAGTAGCTGGTCTGAGAGGACGACCAGCCACACTGGAACTGAGACACGGTCCAG
	total_OTU00111	62	Bacteria	Firmicutes	Bacilli	Lactobacillales	Streptococcaceae	Streptococcus	Streptococcus gordonii	NC-009785-01	99.38	324	2	0	0	112.9	100	GACGAACGCTGGCGGCGTGCCTAATACATGCAAGTAGAACGCACAGTATATACCGTAGCTTGCTACACCATAGACTGTGAGTTGCGAACGGGTGAGTAACGCGTAGGTAACCTGCCTGGTAGCGGGGGATAACTATTGGAAACGATAGCTAATACCGCATAATATTGATTATTGCATGATAATTGATTGAAAGATGCAACTGCATCACTACCAGATGGACCTGCGTTGTATTAGCTAGTAGGTGAGGTAACGGCTCACCTAGGCGACGATACATAGCCGACCTGAGAGGGTGATCGGCCACACTGGGACTGAGACACGGCCCAG
	total_OTU00112	183	Bacteria	Firmicutes	Clostridia	Clostridiales	Peptostreptococcaceae	Peptostreptococcus	Peptostreptococcus stomatis	S001879390	100	339	0	0	5.6e-185	74.2	100	GATGAACGCTGGCGGCGTGCCTAACACATGCAAGTCGAGCGAGGGTTTGCTCAGTATTGAGTATTCTAAAACTAGAATGTTCAATTCTGAGCAAAACCAAGCGGCGGACGGGTGAGTAACGCGTGGGTAACCTGCCCTATACACATGGATAACATACTGAAAAGTTTACTAATACATGATAATATATATTTGCGGCATCGCAGATATATCAAAGTGTTAGCGGTATAGGATGGACCCGCGTCTGATTAGCTAGTTGGTGAGATAACTGCCCACCAAGGCGACGATCAGTAGCCGACCTGAGAGGGTGATCGGCCACATTGGAACTGAGACACGGTCCAA
	total_OTU00113	37	Bacteria	Bacteroidetes	Bacteroidia	Bacteroidales	Prevotellaceae	Prevotella	Prevotella bryantii	NZ-ADWO00000000	86.03	315	44	0	1.2e-130	65.4	100	GATGAACGCTAGCTACAGGCTTAACACATGCAAGTCGAGGGGAAACGGGGAGACAGCTTGCTGTCTCTGCCGTCTACCGGCGCACGGGTGAGTAACGCGTATCCAACCTGCCACCTAGTGGAGGATAGCCTTTCGAAAGAAAGGATAATACTCCATGTACTCCTTTAAGGACATCTGCGAAGGAGGAAAGATTAATCGCTGGGTGATGGGGATGCGTCTGATTAGGCAGTTGGCGGGGTAACGGCCCACCAAACCGACGATCAGTAGGGGTTCTGAGAGGAAGGTCCCCCACATTGGAACTGAGACACGGTCCAA
	total_OTU00114	139	Bacteria	Actinobacteria	Actinobacteria	Actinomycetales	Propionibacteriaceae	Propionibacterium	Propionibacterium granulosum	T-S000008182	100	304	0	0	6.6e-240	81.5	100	GACGAACGCTGGCGGCGTGCTTAACACATGCAAGTCGTACGGTAAGGCCCTTTCGGGGGTACACGAGTGGCGAACGGGTGAGTAACACGTGAGTAACCTGCCCACAACTTTGGGATAACGCTAGGAAACTGGTGCTAATACTGGATATGTGCTCCTGCTGCATGGTGGGGGTTGGAAAGCTCCGGCGGTTGTGGATGGACTCGCGGCCTATCAGCTTGTTGGTGGGGTAGTGGCCTACCAAGGCGGCGACGGGTAGCCGGCCTGAGAGGGTGACCGGCCACATTGGGACTGAGATACGGCCCAG
	total_OTU00115	157	Bacteria	Proteobacteria	Gammaproteobacteria	Pseudomonadales	Moraxellaceae	Acinetobacter	Acinetobacter sp.	S000011544	98.03	304	6	0	4.6e-276	85.8	100	ATTGAACGCTGGCGGCAGGCTTAACACATGCAAGTCGAGCGGGGTGATGTGCTTCGGTACTGATCCTAGCGGCGGACGGGTGAGTAAAGCTTAGGAATCTGCCTATTAGTGGGGGACAACATTCCGAAAGGAATGCTAATACCGCATACGTCCTACGGGAGAAAGCAGGGGATCTTCGGACCTTGCGCTAATAGATGAGCCTAAGTCGGATTAGCTAGTTGGTGGGGTAAAGGCCTACCAAGGCGACGATCTGTAGCGGGTCTGAGAGGATGATCCGCCACACTGGGACTGAGACACGGCCCAG
	total_OTU00116	292	Bacteria	Proteobacteria	Betaproteobacteria	Burkholderiales	Oxalobacteraceae	Janthinobacterium	Janthinobacterium lividum	S000011061	95.39	304	14	0	1.2e-199	76.1	100	ATTGAACGCTGGCGGCATGCCTTACACATGCAAGTCGAACGGCAGCACGGGGGCAACCCTGGTGGCGAGTGGCGAACGGGTGAGTAATATATCGGAACGTGCCCTAGAGTGGGGGATAACGTAGCGAAAGTTACGCTAATACCGCATACGATCTAAGGATGAAAGCGGGGGATCGCAAGACCTCGCGCTCGTGGAGCGGCCGATATCTGATTAGCTAGTTGGTAGGGTAAAAGCCTACCAAGGCGACGATCAGTAGCTGGTCTGAGAGGACGACCAGCCACACTGGGACTGAGACACGGCCCAG
	total_OTU00117	80	Bacteria	Actinobacteria	Actinobacteria	Actinomycetales	Micrococcaceae	Rothia	Rothia dentocariosa	NC-014643-01	100	311	0	0	0	152.4	100	GACGAACGCTGGCGGCGTGCTTAACACATGCAAGTCGAACGATGAAGCCTAGCTTGCTAGGTGGATTAGTGGCGAACGGGTGAGTAATACGTGAGTGACCTACCTTTGACTCTGGGATAAGCCTGGGAAACTGGGTCTAATACCGGATACGACCAATCTCCGCATGGGGTGTTGGTGGAAAGCGTTATGGAGTGGTTTTAGATGGGCTCACGGCCTATCAGCTTGTTGGTGAGGTAATGGCTTACCAAGGCGACGACGGGTAGCCGGCCTGAGAGGGTGACCGGCCACACTGGGACTGAGACACGGCCCAG
	total_OTU00118	23	Bacteria	Firmicutes	Bacilli	Lactobacillales	Carnobacteriaceae	Granulicatella	Granulicatella para-adiacens	S000624515	99.69	318	1	0	1.5e-236	81.1	100	GACGAACGCTGGCGGCGTGCCTAATACATGCAAGTCGAACGAGAGCGACTGGTGCTTGCACTGGTCAATCTAGTGGCGAACGGGTGAGTAACACGTGGGTAACCTGCCCATCAGAGGGGGATAACATTCGGAAACGGATGCTAAAACCGCATAGGTCTTCGAACCGCATGGTTTGAAGAGGAAAAGAGGCGCAAGCTTCTGCTGATGGATGGACCCGCGGTGCATTAGCTAGTTGGTGAGGTAACGGCTCACCAAGGCCGTGATGCATAGCCGACCTGAGAGGGTGATCGGCCACATTGGGACTGAGACACGGCCCAA
	total_OTU00119	13	Bacteria	Firmicutes	Bacilli	Bacillales	UNDEFINED	Gemella	Gemella palaticanis	T-S000004023	88.75	320	33	3	1.4e-164	70.9	100	GACGAACGCTGGCGGCGTGCCTAATACATGCAAGTCGAGCGAACTTTAAGAGTGCTTGCACACTTAAAGTTAGCGGCGAACGGGTGAGTAACACGTAAAGAACCTACCTTATAGACAGGGACAACTATTGGAAACGATAGCTAATACCTGATAAGAAAGAAACTCGCATGAGAGAAGTTCGAAAGTCGGAGCAATCTGACACTATAAGATGGCTTTGCGGTGCATTAGCTAGTTGGTAGGGTAAAAGCCTACCAAGGCGACGATGCATAGCCGACCTGAGAGGGTGATCGGCCACATTGGGACTGAGACACGGCCCAG
	total_OTU00120	52	Bacteria	Firmicutes	Clostridia	Clostridiales	Eubacteriaceae	Eubacterium	Eubacterium eligens	NC-012778-03	88.69	327	34	3	0	117.3	100	GATGAACGCTGGCGGCGTGCTTAACACATGCAAGTCGAACGAAGTGCTACGACGGAAGTTTTCGGACGGAAGATGTAGTTACTTAGTGGCGGACGGGTGAGTAACGCGTGGGAAACCCGCCCTGTACCGGGGGATAGCAGCCGGAAACGGCTGATAATACCGCATAAGCGCACGAATGTCGCATGACATGGTGTGAAAAACTCCGGTGGTATAGGATGGTCCCGCGTCTGATTAGCCAGTTGGTGGGGTAAAAGCCTACCAAAGCGAAGATCAGTAGCCGAGTTGAGAGACTGACCGGCCACATTGGGACTGAGACACGGCCCAG
	total_OTU00121	78	Bacteria	Actinobacteria	Actinobacteria	Solirubrobacterales	Solirubrobacteraceae	Solirubrobacter	Solirubrobacter sp. Gsoil 921	S000627872	94.57	313	17	0	2.2e-191	75	100	GACGAACGCTGGCGGCGTGCTTAACACATGCAAGTGGAGCGACGAACCGGGGCTTGCCCCGGGGCAGAGCCGCGAACGGGTGAGTAACACGTGGGTAACCTACCCCGATGACCGGGACAACCCGAGGAAACTCGGGCTAATACCGGATGTGCTCCTTGACCATGAGGTCAATGAGCAAAGATAGCTTCGGCCTTCGCATCGGGACGGGCCCGCGGCCCATTAGCTTGTTGGTGGGGTAACGGCCTACCAAGGCGACGATGGGTAGCTGGTCTGAGAGGACGATCAGCCACACTGGGACTGAGACACGGCCCAG
	total_OTU00122	66	Bacteria	Proteobacteria	Betaproteobacteria	Burkholderiales	UNDEFINED	Xylophilus	Xylophilus sp. M3T2B5	S002151632	100	302	0	0	3e-233	80.5	100	ATTGAACGCTGGCGGCATGCCTTACACATGCAAGTCGAACGGTAACAGGTCTTCGGATGCTGACGAGTGGCGAACGGGTGAGTAATACATCGGAACGTGCCCAGTCGTGGGGGATAACTACGCGAAAGCGTAGCTAATACCGCATACGATCTATGGATGAAAGCGGGGGATCGCAAGACCTCGCGCGATTGGAGCGGCCGATGGCAGATTAGGTAGTTGGTGGGGTAAAGGCTCACCAAGCCGACGATCTGTAGCTGGTCTGAGAGGACGACCAGCCACACTGGGACTGAGACACGGCCCAG
	total_OTU00123	278	Bacteria	Firmicutes	Bacilli	Lactobacillales	Streptococcaceae	Streptococcus	Streptococcus sp. I-G2	S003280383	99.37	316	2	0	7.7e-235	80.8	100	GATGAACGCTGGCGGCGTGCCTAATACATGCAAGTAGAACGCTGAAGCTTGGTGCTTGCACCGAGCGGATGAGTTGCGAACGGGTGAGTAACGCGTAGGTAACCTGCCTGGTAGCGGGGGATAACTATTGGAAACGATAGCTAATACCGCATAACAGTAGATATTGCATGATATCTGCTTGAAAGGTGCAATTGCATCACTACCAGATGGACCTGCGTTGTATTAGCTAGTTGGTGAGGTAACGGCTCACCAAGGCGACGATACATAGCCGACCTGAGAGGGTGATCGGCCACACTGGGACTGAGACATGGCCCAG
	total_OTU00124	127	Bacteria	Proteobacteria	Gammaproteobacteria	Pseudomonadales	Moraxellaceae	Acinetobacter	Acinetobacter junii	NZ-ACPM00000000	99.67	304	1	0	0	122.1	100	ATTGAACGCTGGCGGCAGGCTTAACACATGCAAGTCGAGCGGAGATGAGGTGCTTGCACCTTATCTTAGCGGCGGACGGGTGAGTAATGCTTAGGAATCTGCCCATTAGTGGGGGACAACATTCCGAAAGGAATGCTAATACCGCATACGTCCTACGGGAGAAAGCAGGGGATCTTCGGACCTTGCGCTAATAGATGAGCCTAAGTCGGATTAGCTAGTTGGTGGGGTAAAGGCCTACCAAGGCGACGATCTGTAGCGGGTCTGAGAGGATGATCCGCCACACTGGGACTGAGACACGGCCCAG
	total_OTU00125	20	Bacteria	Proteobacteria	Gammaproteobacteria	Pseudomonadales	Moraxellaceae	Acinetobacter	Acinetobacter radioresistens	NZ-ACVR00000000	100	304	0	0	0	118.6	100	ATTGAACGCTGGCGGCAGGCTTAACACATGCAAGTCGAGCGGATGAAGGTAGCTTGCTACCGGATTCAGCGGCGGACGGGTGAGTAATGCTTAGGAATCTGCCTATTAGTGGGGGACAACGTTCCGAAAGGAGCGCTAATACCGCATACGTCCTACGGGAGAAAGCAGGGGACCTTTGGGCCTTGCGCTAATAGATGAGCCTAAGTCGGATTAGCTAGTTGGTAGGGTAAAGGCCTACCAAGGCGACGATCTGTAGCGGGTCTGAGAGGATGATCCGCCACACTGGGACTGAGACACGGCCCAG
	total_OTU00126	89	Bacteria	Firmicutes	Negativicutes	Selenomonadales	Veillonellaceae	Megasphaera	Megasphaera sp. UPII 199-6	NZ-AFIJ00000000	99.7	331	1	0	0	124.3	100	GACGAACGCTGGCGGCGTGCTTAACACATGCAAGTCGAACGAGAGGACATGGGAAGCTTGCTTCCTATGAAATCTAGTGGCAAACGGGTGAGTAACGCGTAAACAACCTGCCCTTCGGATGGGGATAACAGCCGGAAACGGCTGCTAATACCGAATACGATCTTTTCGTCGCATGACGGAAAGAAGAAAGGATGGCCTCTATACAAAGCTATCGCCGAAGGAGGGGTTTGCGTCTGATTAGCTGGTTGGAGGGGTAACGGCCCAACAAGGCGATGATCAGTAGCCGGTCTGAGAGGATGAACGGCCACATTGGGACTGAGACACGGCCCAG
	total_OTU00127	12	Bacteria	Proteobacteria	Betaproteobacteria	Burkholderiales	Burkholderiaceae	Burkholderia	Burkholderia multivorans	NC-010086-04	100	306	0	0	0	126.6	100	ATTGAACGCTGGCGGCATGCCTTACACATGCAAGTCGAACGGCAGCACGGGTGCTTGCACCTGGTGGCGAGTGGCGAACGGGTGAGTAATACATCGGAACATGTCCTGTAGTGGGGGATAGCCCGGCGAAAGCCGGATTAATACCGCATACGATCTACGGATGAAAGCGGGGGACCTTCGGGCCTCGCGCTATAGGGTTGGCCGATGGCTGATTAGCTAGTTGGTGGGGTAAAGGCCTACCAAGGCGACGATCAGTAGCTGGTCTGAGAGGACGACCAGCCACACTGGGACTGAGACACGGCCCAG
	total_OTU00128	282	Bacteria	Proteobacteria	Betaproteobacteria	Burkholderiales	Alcaligenaceae	Alcaligenes	Alcaligenes sp. STC1	S000495567	100	304	0	0	1.7e-200	76.2	100	ATTGAACGCTAGCGGGATGCTTTACACATGCAAGTCGAACGGCAGCGCGGACTTCGGTCTGGCGGCGAGTGGCGAACGGGTGAGTAATGTATCGGAACGTGCCCAGTAGCGGGGGATAACTACGCGAAAGCGTAGCTAATACCGCATACGCCCTACGGGGGAAAGCAGGGGATCGTAAGACCTTGCACTATTGGAGCGGCCGATATCGGATTAGCTAGTTGGTGAGGTAACGGCTCACCAAGGCGACGATCCGTAGCTGGTTTGAGAGGACGACCAGCCACACTGGGACTGAGACACGGCCCAG
	total_OTU00129	156	Bacteria	Proteobacteria	Gammaproteobacteria	Pseudomonadales	Pseudomonadaceae	Pseudomonas	Pseudomonas sp. RD8PR3	S000965104	99.01	304	3	0	1.3e-250	82.8	100	ATTGAACGCTGGCGGCAGGCCTAACACATGCAAGTCGAGCGGATGACGGGAGCTTGCTCCTTGATTCAGCGGCGGACGGGTGAGTAATGCCTAGGAATCTGCCTGGTAGTGGGGGACAACGTTCCGAAAGGAGCGCTAATACCGCATACGTCCTACGGGAGAAAGTGGGGGATCTTCGGACCTCACGCTATCAGATGAGCCTAGGTCGGATTAGCTAGTTGGTGAGGTAAAGGCTCACCAAGGCGACGATCCGTAACTGGTCTGAGAGGATGATCAGTCACACTGGAACTGAGACACGGTCCAG
	total_OTU00130	40	Bacteria	Firmicutes	Clostridia	Clostridiales	Clostridiaceae	Saccharofermentans	Saccharofermentans acetigenes	T-S000514473	85.89	319	43	2	3.4e-183	73.8	100	GATGAACGCTGGCGGCGTGCTTAACACATGCAAGTCGAACGGAGCTTTGAGGAAGTGCTTGCACAGAATTAAAGCTTAGTGGCGGACGGGTGAGTAACGCGTGAGGAACCTGCCTTTCACAGTGGAATAACAACGGGAAACCGTTGCTAATGGCGCATGACATCGCATTGAGGCATCTCAGAGCGATTAAAGGAGAAATCCGGTGAAAGATGGACTCGCGTCCGATTAGCTAGTTGGTGAGGTAACGGCCCACCAAGGCGACGATCGGTAGCCGAACTGAGAGGTTGATCGGCCACATTGGGACTGAGACACGGCCCAG
	total_OTU00131	85	Bacteria	Firmicutes	Bacilli	Bacillales	Bacillaceae	Bacillus	Bacillus sp. CE2(2012)	S003281117	98.68	304	4	0	3.7e-219	78.8	100	ATTGAACGCTGGCGGCATGCCTTACACATGCAAGTCGAACGGCAGCGCGGGAGCAATCCTGGCGGCGAGTGGCGAACGGGTGAGTAATATATCGGAACGTGCCCATTAGTGGGGGATAGCCCGGCGAAAGCCGGATTAATACCGCATACGACCTGAGGGTGAAAGCGGGGGATCGCAAGACCTCGCGCTATTGGAGCGGCCGATATCGGATTAGCTAGTTGGTGGGGTAAAAGCCTACCAAGGCAACGATCTGTAGTTGGTCTGAGAGGACGACCAGCCACACTGGGACTGAGACACGGCCCAG
	total_OTU00132	55	Bacteria	Proteobacteria	Gammaproteobacteria	Pseudomonadales	Moraxellaceae	Acinetobacter	Acinetobacter sp. D65v(2011)	S002955598	97.37	304	8	0	3.2e-292	87.8	100	ATTGAACGCTGGCGGCAGGCTTAACACATGCAAGTCGAGCGGGGGAAGTTACTTCGGTAACTGACCTAGCGGCGGACGGGTGAGTAATGCTTAGGAATCTGCCTATTAGTGGGGGACAACATTCCGAAAGGAATGCTAATACCGCATACGCCCTACGGGGGAAAGCAGGGGATCTTCGGACCTTGCGCTAATAGATGAGCCTAAGTCGGATTAGCTAGTTGGTGGGGTAAAGGCCTACCAAGGCGACGATCTGTAGCGGGTCTGAGAGGATGATCCGCCACACTGGGACTGAGACACGGTCCAG
	total_OTU00133	60	Bacteria	Firmicutes	Bacilli	Bacillales	Paenibacillaceae	Paenibacillus	Paenibacillus sp. Ao3	S000806019	95.48	310	14	0	3.1e-256	83.6	100	GATGAACGCTGGCGGCGTGCCTAATACATGCAAGTCGAGCGGATTTATCCTTCGGGGTAAGTTAGCGGCGGACGGGTGAGTAACACGTAGGCAACCTGCCTGTAAGACCGGGATAACTACCGGAAACGGTAGCTAAGACCGGATAGATGGTTTACCCGCATGGGGAGATCAAGAAACACGGTGCAAGCTGTGGCTTACAGATGGGCCTGCGGCGCATTAGCTGGTTGGTGAGGTAACGGCTCACCAAGGCGACGATGCGTAGCCGACCTGAGAGGGTGATCGGCCACACTGGGACTGAGACACGGCCCAG
	total_OTU00134	75	Bacteria	Deinococcus-Thermus	Deinococci	Deinococcales	Deinococcaceae	Deinococcus	Deinococcus indicus	S003259704	99.66	293	1	0	7.7e-225	79.3	100	GGTGAACGCTGGCGGCGTGCTTAAGACATGCAAGTCGAACGGCAGTCTTCGGACTGTAGTGGCGCACGGGTGAGTAACGCGTAACTGACCTACCCCAAAGTCGCGGATAACGGTTCGAAAGAATCGCTAATACGTGATGTGCTGCTCCCTCCTGTGGGATCAGTAAAGGTTGACTGCTTTGGGATGGGGTTGCGTTCCATCAGCTAGTTGGTAGGGTAAAGGCCTACCAAGGCGACGACGGATAGCCGGCCTGAGAGGGTGGCCGGCCACAGGGGCACTGAGACACGGGCCCC
	total_OTU00135	72	Bacteria	Proteobacteria	Betaproteobacteria	Burkholderiales	Oxalobacteraceae	Janthinobacterium	Janthinobacterium lividum	S003616598	99.67	304	1	0	1.7e-255	83.4	100	ATTGAACGCTGGCGGCATGCCTTACACATGCAAGTCGAACGGCAGCACGGAGCTTGCTCTGGTGGCGAGTGGCGAACGGGTGAGTAATATATCGGAACGTACCCTGGAGTGGGGGATAACGTAGCGAAAGTTACGCTAATACCGCATACGATCTAAGGATGAAAGTGGGGGATCGCAAGACATCATGCTCGTGGAGCGGCCGATATCTGATTAGCTAGTTGGTAGGGTAAAAGCCTACCAAGGCATCGATCAGTAGCTGGTCTGAGAGGACGACCAGCCACACTGGAACTGAGACACGGTCCAG
	total_OTU00136	116	Bacteria	Proteobacteria	Alphaproteobacteria	Rickettsiales	Rickettsiaceae	Rickettsia	Rickettsia symbiont of Nephotettix cincticeps	S003277070	87.84	296	34	2	1.4e-142	67.4	100	AACGAACGCTGGCGGTATGCTTAACACATGCAAGTCGAACGAATGAGATTTTAAGCTTGCTTAAAATCGAGTTAGTGGCAAACGGGTGAGTAACACGTGGGAATCTACCCAGTAGTACAGAATAACAGTTAGAAATGACTGCTAATACTGTATAGTATCGAGAGATTAAAGATTTATCGCTACTGGATGAGCCCGCGTCAGATTAGGTAGTTGGTGGGGTAATGGCCTACCAAGCCAAAGATCTGTAGCTGGTCTGAGAGGATGATCAGCCACACTGGAACTGAGACACGGTCCAG
	total_OTU00137	11	Bacteria	Bacteroidetes	Sphingobacteriia	Sphingobacteriales	Sphingobacteriaceae	Mucilaginibacter	Mucilaginibacter daejeonensis	T-S000721197	93.16	307	21	0	1.9e-187	74.4	100	GATGAACGCTAGCGGCAGGCCTAATACATGCAAGTCGGACGGGATAGAAGAGCTTGCTTTTCTTGAGAGTGGCGTACGGGTGCGTAACACGTATGTAACCTACCTTTATCTGGGGGATAGTCTCTCGAAAGAGAGATTAACACCGCATAACATCAAGACTCGGCATTGAGATTTGATCAAATATTTATAGGATAAAGATGGGCATGCGGGACATTAGCTAGTTGGCGGGGTAACGGCCCACCAAGGCGACGATGTCTAGGGGATCTGAGAGGATGACCCCCCACACTGGTACTGAGACACGGACCAG
	total_OTU00138	75	Bacteria	Proteobacteria	Betaproteobacteria	Burkholderiales	UNDEFINED	Leptothrix	Leptothrix ochracea	NZ-AJUC00000000	95.67	300	11	2	8.4e-160	70.1	100	ATTGAACGCTGGCGGCATGCCTTACACATGCAAGTCGAACGGTAGAGGGGCAACCCTTGAGAGTGGCGAACGGGTGAGTAATATATCGGAACGTGCCCAGTCGTGGGGGATAACGCAGCGAAAGCTGCGCTAATACCGCATACGATCTATGGATGAAAGCGGGGGATCGCAAGACCTCGCGCGATTGGAGCGGCCGATATCAGATTAGGTAGTTGGTGGGGTAAAAGCCCACCAAGCCGACGATCTGTAGCTGGTCTGAGAGGACGACCAGCCACACTGGGACTGAGACACGGCCCAG
	total_OTU00139	43	Bacteria	Proteobacteria	Gammaproteobacteria	Enterobacteriales	Enterobacteriaceae	Serratia	Serratia marcescens	NC-020211-06	100	310	0	0	0	97.5	100	ATTGAACGCTGGCGGCAGGCTTAACACATGCAAGTCGAGCGGTAGCACAGGGGAGCTTGCTCCCTGGGTGACGAGCGGCGGACGGGTGAGTAATGTCTGGGAAACTGCCTGATGGAGGGGGATAACTACTGGAAACGGTAGCTAATACCGCATAACGTCGCAAGACCAAAGAGGGGGACCTTCGGGCCTCTTGCCATCAGATGTGCCCAGATGGGATTAGCTAGTAGGTGGGGTAATGGCTCACCTAGGCGACGATCCCTAGCTGGTCTGAGAGGATGACCAGCCACACTGGAACTGAGACACGGTCCAG
	total_OTU00140	4	Bacteria	Proteobacteria	Alphaproteobacteria	Rhizobiales	Methylobacteriaceae	Methylobacterium	Methylobacterium sp. OX1_1_1_S1	S002989857	95.68	278	12	0	1.9e-203	76.4	100	AGCGAACGCTGGCGGCAGGCTTAACACATGCAAGTCGAACGGGCTCTTCGGAGCTAGTGGCAGACGGGTGAGTAACACGTGGGAACGTACCCTTTGGTTCGGGACAACTCTGGGAAACTGGAGCTAATACCGGATACGCCCTTTTGGAGAAAGGTTTACTGCCGAAGGATCGGCCCGCGTCTGATTAGCTAGTTGGTGGGGTAACGGCCTACCAAGGCGACGATCAGTAGCTGGTCTGAGAGGATGATCAGCCACACTGGGACTGAGACACGGCCCAG
	total_OTU00141	138	Bacteria	Actinobacteria	Actinobacteria	Actinomycetales	Corynebacteriaceae	Corynebacterium	Corynebacterium aurimucosum	S000420542	99.02	306	3	0	3e-237	81.1	100	GACGAACGCTGGCGGCGTGCTTAACACATGCAAGTCGAACGGAAAGGCCAGTGCTTGCACTGGTACTCGAGTGGCGAACGGGTGAGTAACACGTGGGTGATCTGCCTTGTACTCTGGGATAAGCTTGGGAAACTGGGTCTAATACCGGATAATAACTGCCTTTAGTGTGGTGGTTGGAAAGTTTTTTCGGTGCAAGATGAGCTCGCGGCCTATCAGCTTGTTGGTGGGGTAATGGCCTACCAAGGCGTCGACGGGTAGCCGGCCTGAGAGGGTGTACGGCCACATTGGGACTGAGATACGGCCCAG
	total_OTU00142	61	Bacteria	Proteobacteria	Alphaproteobacteria	Rhizobiales	UNDEFINED	Nordella	Nordella oligomobilis	S000392541	94.29	280	16	0	3e-199	75.9	100	AACGAACGCTGGCGGCAGGCTTAACACATGCAAGTCGAACGGCTGTAGCAATACAGCAGTGGCAGACGGGTGAGTAACACGTGGGAACCTTCCTAGGGGTACGGAACAACTCAGGGAAACTTGAGCTAATACCATATACGTCCGTGAGGAGAAAGATTTATCGCCCTTAGACGGGCCCGCGTAGGATTAGCTAGTTGGTGAGGTAACGGCTCACCAAGGCGACGATCCTTAGCTGATCTGAGAGGATGATCAGCCACACTGGGACTGAGACACGGCCCAG
	total_OTU00143	33	Bacteria	Proteobacteria	Betaproteobacteria	Burkholderiales	Comamonadaceae	Comamonas	Comamonas sp. WAB1964	S000711378	100	302	0	0	1.6e-267	84.9	100	ATTGAACGCTGGCGGCATGCCTTACACATGCAAGTCGAACGGTAACAGGTCTTCGGATGCTGACGAGTGGCGAACGGGTGAGTAATACATCGGAACGTGCCTAGTAGTGGGGGATAACTACTCGAAAGAGTGGCTAATACCGCATGAGATCTACGGATGAAAGCAGGGGATCGCAAGACCTTGTGCTACTAGAGCGGCCGATGGCAGATTAGGTAGTTGGTGGGATAAAAGCTTACCAAGCCGACGATCTGTAGCTGGTCTGAGAGGACGATCAGCCACACTGGGACTGAGACACGGCCCAG
	total_OTU00144	52	Bacteria	Actinobacteria	Actinobacteria	Actinomycetales	Micrococcaceae	Kocuria	Kocuria marina	T-S000460579	100	313	0	0	0	90	100	GACGAACGCTGGCGGCGTGCTTAACACATGCAAGTCGAACGCTGAAGCTTGGTGCTTGCACTGGGTGGATGAGTGGCGAACGGGTGAGTAATACGTGAGTAACCTGCCCTTGACTCTGGGATAAGCCTGGGAAACTGGGTCTAATACTGGATATGACCTCCTGTCGCATGGTGGGGGGTGGAAAGGGTTTGTACTGGTTGTGGATGGGCTCACGGCCTATCAGCTTGTTGGTGGGGTAATGGCCTACCAAGGCGACGACGGGTAGCCGGCCTGAGAGGGTGACCGGCCACACTGGGACTGAGACACGGCCCAG
	total_OTU00145	27	Bacteria	Firmicutes	Bacilli	Bacillales	Staphylococcaceae	Staphylococcus	Staphylococcus hominis	NZ-ACLP00000000	100	317	0	0	0	115	100	GATGAACGCTGGCGGCGTGCCTAATACATGCAAGTCGAGCGAACAGACGAGGAGCTTGCTCCTTTGACGTTAGCGGCGGACGGGTGAGTAACACGTGGGTAACCTACCTATAAGACTGGGATAACTTCGGGAAACCGGAGCTAATACCGGATAATATTTCGAACCGCATGGTTCGATAGTGAAAGATGGCTCTGCTATCACTTATAGATGGACCTGCGCCGTATTAGCTAGTTGGTAAGGTAACGGCTTACCAAGGCAACGATACGTAGCCGACCTGAGAGGGTGATCGGCCACACTGGAACTGAGACACGGTCCAG
	total_OTU00146	10	Bacteria	Actinobacteria	Actinobacteria	Actinomycetales	Corynebacteriaceae	Corynebacterium	Corynebacterium mucifaciens	S000432088	99.02	306	1	2	5.7e-256	83.5	100	GATGAACGCTGGCGGCGTGCTTAACACATGCAAGTCGAACGGAAAGGCCCAAGCTTGCTTGGGTACTCGAGTGGCGAACGGGTGAGTAACACGTGGGTGATCTGCCCTGCACTTCGGGATAAGCCTGGGAAACTGGGTCTAATACCGGATAGGACGATGGTTTGGATGCCATTGTGGAAAGTTTTTTCGGTGTGGGATGAGCTCGCGGCCTATCAGCTTGTTGGTGGGGTAATGGCCTACCAAGGCGTCGACGGGTAGCCGGCCTGAGAGGGTGTACGGCCACATTGGGACTGAGATACGGCCCAG
	total_OTU00147	46	Bacteria	Bacteroidetes	Bacteroidia	Bacteroidales	Prevotellaceae	Prevotella	Prevotella histicola	NZ-AFXP00000000	87.07	317	41	0	6.8e-139	66.8	100	GATGAACGCTAGCTACAGGCTTAACACATGCAAGTCGAGGGGAAACGGCATCAAGCGCTTGCGCCTGATGGACGTCGACCGGCGCACGGGTGAGTAACGCGTATCCAACCTGCCCCACACTAAGGGATAACCCGCAGAAATGTGGACTAATACCTTATATTTTCCACCAAGGGCATCGTCGATGGAACAAAGATTTATCGGTATGGGATGGGGATGCGTCCGATTAGGTTGTTGGCGGGGTAACGGCCCACCAAGCCTTCGATCGGTAGGGGTTCTGAGAGGAAGGTCCCCCACATAGGAACTGAGACACGGTCCTA
	total_OTU00148	127	Bacteria	Proteobacteria	Alphaproteobacteria	Rhizobiales	Methylobacteriaceae	Methylobacterium	Methylobacterium sp. Ellin133	S000322792	99.29	280	2	0	7.5e-224	79.2	100	AGCGAACGCTGGCGGCAGGCTTAACACATGCAAGTCGAGCGGGCACTTTCGGGTGTCAGCGGCGGACGGGTGAGTAACGCGTGGGAACGTGCCCTCTGGTTCGGAATAACTCAGGGAAACTTGAGCTAATACCGGATACGCCCTTTTGGGGAAAGGCTTGCTGCCGGAGGATCGGCCCGCGTCTGATTAGCTAGTTGGTGAGGTAACGGCTCACCAAGGCGACGATCAGTAGCTGGTCTGAGAGGATGATCAGCCACACTGGGACTGAGACACGGCCCAG
	total_OTU00149	19	Bacteria	Fusobacteria	Fusobacteria	Fusobacteriales	Fusobacteriaceae	Leptotrichia	Leptotrichia BU064	AF385518	98.69	305	4	0	6.4e-235	80.8	100	GATGAACGCTGACAGAATGCTTAACACATGCAAGTCGATGGGGAAGTGATGCTTGCACCATGGTAACCATGGCGGACGGGTGAGTAACGCGTAAGGAACTTGCCTGCGGGACTGGGATAACAGCAGGAAACTGCTGATAATACCGGATAAAGTCATTAAGCTGCATAGCTTAGTGATGAAAGGAGACGCCTGCGGAGAGCCTTGCGTCCTATTAGCTAGTTGGAGGGGTAACGGCCCACCAAGGCGAAGATAGGTAGCCGGCCTGAGAGGGTGGACGGCCACAAGGGGACTGAGATACGGCCCTT
	total_OTU00150	2323	Bacteria	Proteobacteria	Gammaproteobacteria	Pasteurellales	Pasteurellaceae	Haemophilus	Haemophilus influenzae	S002955479	99.35	310	2	0	0	92.8	100	ATTGAACGCTGGCGGCAGGCTTAACACATGCAAGTCGAACGGTAGCAGGAGGAAGCTTGCTTTCTTGCTGACGAGTGGCGGACGGGTGAGTAATGCTTGGGAATCTGGCTTATGGAGGGGGATAACGACGGGAAACTGTCGCTAATACCGCGTAGTGTCGAGAGACGAAAGTGCGGGACTGTAAAGCCGCATGCCATAGGATGAGCCCAAGTGGGATTAGGTAGTTGGTGGGGTAAAGGCCTACCAAGCCTGCGATCTCTAGCTGGTCTGAGAGGATGACCAGCCACACTGGAACTGAGACACGGTCCAG
	total_OTU00151	378	Bacteria	Actinobacteria	Actinobacteria	Actinomycetales	Nocardiaceae	Rhodococcus	Rhodococcus sp. HS1	S000593033	100	302	0	0	1.2e-293	88	100	GACGAACGCTGGCGGCGTGCTTAACACATGCAAGTCGAGCGGTAAGGCCTTTCGGGGTACACGAGCGGCGAACGGGTGAGTAACACGTGGGTGATCTGCCCTGCACTTCGGGATAAGCCTGGGAAACTGGGTCTAATACCGGATATGACCTCCTATCGCATGGTGGGTGGTGGAAAGATTTATCGGTGCAGGATGGGCCCGCGGCCTATCAGCTTGTTGGTGGGGTAATGGCCTACCAAGGCGACGACGGGTAGCCGACCTGAGAGGGTGACCGGCCACACTGGGACTGAGACACGGCCCAG
	total_OTU00152	77	Bacteria	Proteobacteria	Gammaproteobacteria	Pseudomonadales	Pseudomonadaceae	Pseudomonas	Pseudomonas japonica	T-S000690384	99.01	304	3	0	1.4e-266	84.8	100	ATTGAACGCTGGCGGCAGGCCTAACACATGCAAGTCGAGCGGACTCGAAGAGCTTGCTCTTCGAGTTAGCGGCGGACGGGTGAGTAATGCCTAGGAATCTGCCTGGTAGTGGGGGACAACGTTTCGAAAGGAACGCTAATACCGCATACGTCCTACGGGAGAAAGCAGGGGACCTTCGGGCCTTGCGCTATCAGATGAGCCTAGGTCGGATTAGCTAGTTGGTGAGGTAATGGCTCACCAAGGCGACGATCCGTAACTGGTCTGAGAGGATGATCAGTCACACTGGAACTGAGACACGGTCCAG
	total_OTU00153	109	Bacteria	Actinobacteria	Actinobacteria	Actinomycetales	Microbacteriaceae	Leucobacter	Leucobacter sp. F3-P9	S002965258	99.03	309	3	0	0	90.1	100	GACGAACGCTGGCGGCGTGCTTAACACATGCAAGTCGAACGCTGAAGCCCGAGCTTGCTCGGGTGGATGAGTGGCGAACGGGTGAGTAACACGTGAGTAACCTGCCCCGAACTCTGGGATAAGCGCTGGAAACGGCGTCTAATACTGGATATGTCCTGTCACCGCATGGTGTGCAGGTGGAAAGATTTATCGGTTCGGGATGGACTCGCGGCCTATCAGCTTGATGGTGAGGTAATGGCTCACCATGGCGACGACGGGTAGCCGGCCTGAGAGGGTGACCGGCCACACTGGGACTGAGACACGGCCCAG
	total_OTU00154	301	Bacteria	Proteobacteria	Deltaproteobacteria	Myxococcales	Polyangiaceae	Sorangium	Sorangium cellulosum	S000005623	84.69	320	49	0	7.8e-136	66.5	100	AACGAACGTTGGCGGCGCGCCTAACACATGCAAGTCGCACGAGAAAGGGAGCAATCCCCGGTACAGTGGCGCACGGGTGAGTAACACGTGGATAATCTTCCCGCGAGTGGGGGATAACCTTCCGAAAGGAGGGCTAATACCGCATAAGACCACGGAGAGTTCGCTCTCTGAGGTCAAAGCTGGCCTCTTCATGAAAGCTAGCGCTTGTGGATGAGTCCGCGGCCCATCAGCTAGTAGGTGGGGTAAAAGCCTACCTAGGCAAAGACGGGTAGCTGGTCTGAGAGGATGATCAGCCACACTGGAACTGAGACACGGTCCAG
	total_OTU00155	23	Bacteria	Firmicutes	Bacilli	Lactobacillales	Streptococcaceae	Streptococcus	Streptococcus cristatus	S000405665	99.36	314	2	0	3.5e-209	77.4	100	GACGAACGCTGGCGGCGTGCCTAATACATGCAAGTAGAACGCTGAAGGAGGAGCTTGCTCTTCTGGATGAGTTGCGAACGGGTGAGTAACGCGTAGGTAACCTGCCTGGTAGCGGGGGATAACTATTGGAAACGATAGCTAATACCGCATAACATTGACTATTGCATGATAGTCAATTGAAAGGTGCAAATGCACCACTACCAGATGGACCTGCGTTGTATTAGCTAGTTGGTGGGGTAACGGCTCACCAAGGCGACGATACATAGCCGACCTGAGAGGGTGATCGGCCACACTGGGACTGAGACACGGCCCAG
	total_OTU00156	31	Bacteria	Bacteroidetes	Bacteroidia	Bacteroidales	Porphyromonadaceae	Porphyromonas	Porphyromonas bennonis	S002236289	97.78	315	7	0	9.9e-177	72.9	100	GATGAACGCTAGCGATAGGCTTAACACATGCAAGTCGAGGGGTAACGTGTTGGAAGCTTGCTTCCGATGACGACGACCGGCGGATGGGTGCGTAACGCGTATGCAACTTGCCTCACAGAGGAGAATAACCCGGAGAAATCCGGACTAATGCTCCATACACTCTTTAGCACGCCTGTGCGTAAGAGGAAAGATTTATCGCCGTGAGATAGGCATGCGTCCTATTAGGTAGTTGGTGAGGTAACGGCTCACCAAGCCGACGATAGGTAGGGGTGCTGAGAGGCAGATCCCCCACATTGGGACTGAGACACGGCCCAA
	total_OTU00157	96	Bacteria	Bacteroidetes	Cytophagia	Cytophagales	Cytophagaceae	Cytophaga	Cytophaga hutchinsonii	NC-008255-03	86.26	313	33	10	0	93.2	100	GATGAACGCTAGCGGCGGGCCTAATACATGCAAGTCGAGGGGCAGCGGAGGTAGCAATACTTGCCGGCGACCGGCGCACGGGTGCGTAACGCGTATGCAACCTACCTTTGACACGGGGATAGCCCGAAGAAATTCGGATTAATACCCGATGGTATCCAGTGGTGACATCGCCATTGGATTAAAGATTTATCGGTCAGAGATGGGCATGCGTCTGATTAGCTAGTTGGTGAGGTAACTGCTCACCAAGGCTACGATCAGTAGGGGTTCTGAGAGGATGATCCCCCACACCGGTACTGAGACACGGACCGG
	total_OTU00158	108	Bacteria	Actinobacteria	Actinobacteria	Actinomycetales	Bogoriellaceae	Georgenia	Georgenia ferrireducens	S000927104	92.26	310	21	3	2.3e-175	72.6	100	GACGAACGCTGGCGGCGTGCTTAACACATGCAAGTCGAACGGTGATGGACCGGCTTGCCGGTCTTGATCAGTGGCGAACGGGTGAGTAACACGTGAGCAACCTGCCCTCGACTCCGGGATAACCACCGGAAACGGTGGCTAATACTGGATATGACCTCCTGCCGCATGGTGGGGGGTGGAAAGTTTTTCGGTCGGGGATGGGCTCGCGGCCTATCAGCTTGTTGGTGGGGTGATGGCCTACCAAGGCGACGACGGGTAGCCGGCCTGAGAGGGTGACCGGCCACACTGGGACTGAGACACGGCCCAG
	total_OTU00159	75	Bacteria	Actinobacteria	Actinobacteria	Actinomycetales	Micrococcaceae	Nesterenkonia	Nesterenkonia xinjiangensis	T-S000356924	99.68	310	1	0	5.2e-285	87	100	GATGAACGCTGGCGGCGTGCTTAACACATGCAAGTCGAACGATGAAGCTCGTGCTTGCACGGGTGGATTAGTGGCGAACGGGTGAGTATCACGTGAGTAACCTGCCCTTGACTCTGGGATAAGCCTGGGAAACTGGGTCTAATACCGGATGCGACCAGTCCCCGCATGGGGTGCTGGTGGAAAGATTTTATCGGTCTTGGATGGACTCGCGGCCTATCAGCTAGACGGTGGGGTAGAAGCCCACCGTGGCGATGACGGGTAGCCGGCCTGAGAGGGTGACCGGCCACACTGGGACTGAGACACGGCCCAG
	total_OTU00160	11	Bacteria	Actinobacteria	Actinobacteria	Actinomycetales	Demequinaceae	Demequina	Demequina lutea	S002949600	92.56	309	22	1	6.5e-226	79.7	100	GACGAACGCTGGCGGCGTGCTTAACACATGCAAGTCGAACGGTGACGGCAGAGCTTGCTCTGCCTGATCAGTGGCGAACGGGTGAGTAACACGTGAGTAACCTGCCCCTCACTTCGGGATAACCTCGAGAAATCGTGGCTAATACCGGATATGAGACCTGACTGCATGGTCGGGTCTGGAAAGATTTATCGGTGGGGGATGGACTCGCGGCCTATCAGCTTGTTGGTGAGGTAACGGCTCACCAAGGCGACGACGGGTAGCCGGCCTGAGAGGGCGACCGGCCACACTGGGACTGAGATACGGCCCAG
	total_OTU00161	104	Bacteria	Proteobacteria	Alphaproteobacteria	Rhizobiales	Methylobacteriaceae	Methylobacterium	Methylobacterium extorquens	T-S000469010	98.58	281	3	1	2.5e-210	77.4	100	AGCGAACGCTGGCGGCAGGCTTAACACATGCAAGTCGAGCGGGCATCCTTGTGGTGTCAGCGGCAGACGGGTGAGTAACACGTGGGAACGTGCCCTTCGGTTCGGAATAACTCAGGGAAACTTGAGCTAATACCGGATACGCCCTTTTGGGGAAAGGTTTACTGCCGAAGGATCGGCCCGCGTCTGATTAGCTAGTTGGTGGGGTAACGGCCTACCAAGGCGACGATCAGTAGCTGGTCTGAGAGGATGATCAGCCACACTGGGACTGAGACACGGCCCAG
	total_OTU00162	71	Bacteria	Bacteroidetes	Flavobacteriia	Flavobacteriales	Flavobacteriaceae	Cloacibacterium	Cloacibacterium sp. canine oral taxon 320	S003222820	91.5	306	24	2	2.5e-179	73.2	100	GATGAACGCTAGCGGGAGGCCTAACACATGCAAGCCGAGCGGTATTTGGTAGCTTGCTACTAGAGAGAGCGGCGTACGGGTGCGGAACATGTGTGTAACCTACCCTTATCAAGGGGATAGCCCGGAGAAATTCGGATTAATACCCTATAATATATTGGATGGCATCATTTAATATTGAAAGTTACGACGGATAAGGATGGGCACGCACAAGATTAGCTAGTTGGTGAGGTAACGGCTCACCAAGGCGATGATCTTTAGGGGGCCTGAGAGGGTGATCCCCCACACTGGGACTGAGACACGGCCCAG
	total_OTU00163	182	Bacteria	Proteobacteria	Betaproteobacteria	Burkholderiales	Alcaligenaceae	Castellaniella	Castellaniella ginsengisoli	T-S001155654	99.35	310	2	0	6.8e-228	79.9	100	ATTGAACGCTAGCGGGATGCTTTACACATGCAAGTCGAACGGCAGCGCGAGAAAGCTTGCTTTCTTGGCGGCGAGTGGCGAACGGGTGAGTAATGTATCGGAACGTGCCCAGTAGCGGGGGATAACTGGCCGAAAGGTCAGCTAATACCGCATACGCCCTACGGGGGAAAGGGGGGGATCGCAAGACCTCTCACTATTGGAGCGGCCGATATCGGATTAGCTGGTTGGTGGGGTAAAGGCCTACCAAGGCGACGATCCGTAGCTGGTTTGAGAGGACGACCAGCCACACTGGGACTGAGACACGGCCCAG
	total_OTU00164	4	Bacteria	Firmicutes	Bacilli	Bacillales	UNDEFINED	Gemella	Gemella morbillorum	T-S000414423	99.69	319	1	0	5.3e-204	76.8	100	GACGAACGCTGGCGGCGTGCCTAATACATGCAAGTCGAGCGAAGTTTTTCTGGTGCTTGCACTAGAAAAACTTAGCGGCGAACGGGTGAGTAACACGTAAAGAACCTGCCTCATAGACTGGGACAACTATTGGAAACGATAGCTAATACCGGATAACAGTATTTCTCGCATGGGAGATATTTAAAAGTTGGTTATGCTAACACTATGAGATGGCTTTGCGGTGCATTAGCTAGTTGGTGGGGTAAAGGCCCACCAAGGCGACGATGCATAGCCGACCTGAGAGGGTGATCGGCCACACTGGGACTGAGACACGGCCCAG
	total_OTU00165	61	Bacteria	Deinococcus-Thermus	Deinococci	Thermales	Thermaceae	Thermus	Thermus scotoductus	S000399528	99.67	302	1	0	2.4e-212	77.8	100	GGTGAACGCTGGCGGCGTGCCTAAGACATGCAAGTCGAGCGGGGCAGGTTTATACCTGTTCAGCGGCGGACGGGTGAGTAACGCGTGGGTGACCTGCCCGGAAGAGGCGGACAACCTGGGGAAACCCAGGCTAATCCGCCATGTGGTCCTATCCTGTGGGGCAGGACTAAAGGGTGGATAGCCCGCTTCCGGATGGGCCCGCGTCCCATCAGCTAGTTGGTGGGGTAAAGGCCCACCAAGGCGACGACGGGTAGCCGGTCTGAGAGGATGGCCGGCCACAGGGGCACTGAGACACGGGCCCC
	total_OTU00166	45	Bacteria	Firmicutes	Bacilli	Bacillales	Alicyclobacillaceae	Alicyclobacillus	Alicyclobacillus pohliae	S000735020	99.37	316	2	0	2.5e-271	85.4	100	GACGAACGCTGGCGGCGTGCCTAATACATGCAAGTCGAGCGGGCGGAAGGGGAGCTTGCTCTCTGGAAGCCAGCGGCGGACGGGTGAGTAACACGTGGGCAACCTGCCCGGCAGACCGGGATAACGCCTGGAAACGGGTGCTAATACCGGATAGGCGCAGAGGACGCATGTTCTGTGCGGGAAAGGCGCTACGGCGCCACTGTCGGATGGGCCCGCGGCGCATTAGCTAGTTGGTGGGGTAACGGCCCACCAAGGCGACGATGCGTAGCCGACCTGAGAGGGTGACCGGCCACACTGGGACTGAGACACGGCCCAG
	total_OTU00167	26	Bacteria	Bacteroidetes	Sphingobacteriia	Sphingobacteriales	UNDEFINED	Chitinophaga	Chitinophaga arvensicola	S003262941	89.97	309	31	0	2.6e-151	68.9	100	GATGAACGCTAGCGGCAGGCTTAATACATGCAAGTCGAGGGGCAGCAGGGGTAGCAATACTCGCTGGCGACCGGCAAACGGGTGCGGAACACGTACGCAACTTTCCTTTAAGCGGGGAATAGCCCAGAGAAATTTGGATTAATACCCCATAAGATAGCAGGGAAGCATTTCTCAGCTATTAAAGATTTATCACTTAGAGATGGGCGTGCGGCTGATTAGGTAGTTGGCGGGGTAACGGCCCACCAAGCCATCGATCAGTAGCTGATGTGAGAGCATGATCAGCCACACGGGCACTGAGACACGGGCCCG
	total_OTU00168	30	Bacteria	Bacteroidetes	Cytophagia	Cytophagales	Cytophagaceae	Spirosoma	Spirosoma linguale	NC-013730-04	89.42	293	31	0	0	95.8	100	GATGAACGCTAGCGGCAGGCCTAATACATGCAAGTCGAGCGGGCCGTAAGGTCAGCGGCAAACGGGTGCGTAACGCGTAAGCAACCTGCCCACTACTGGGGGATAGCCTTGCGAAAGCGGGGGTAAACCCGCATGGTCCTTTTCCTTCACCTGAGGGGCTAGGTAAACATTTATGGGTAGTGGAGGGGCTTGCGTCTGATTAGCTAGTTGGCGGGGTAAGGGCCCACCAAGGCGACGATCAGTAGGGGTTCTGAGAGGATTGGCCCCCACATGGGTACTGAGACACGGACCCA
	total_OTU00169	5	Bacteria	Firmicutes	Bacilli	Lactobacillales	Aerococcaceae	Aerococcus	Aerococcus christensenii	S000013318	100	317	0	0	1e-257	83.8	100	GACGAACGCTGGCGGCGTGCCTAATACATGCAAGTCGAGCGAACAGAGAAAGTGCTTGCACTTTCAAAGTTAGCGGCGGACGGGTGAGTAACACGTAAGGAACCTACCGATAAGCGGGGGACAACATCCGGAAACGGGTGCTAATACCGCATAGGAAGTTTGTTCGCATGAACAAACTTAGAAAGATGGCTCTGCTATCACTTATCGATGGCCTTGCGGTGCATTAACTAGTTGGCGAGGTAACGGCTCACCAAGGTGATGATGCATAGCCGACCTGAGAGGGTAATCGGCCACATTGGGACTGAGACACGGCCCAA
	total_OTU00170	90	Bacteria	Firmicutes	Bacilli	Lactobacillales	Streptococcaceae	Streptococcus	Streptococcus vestibularis	NZ-AEKO00000000	100	316	0	0	0	108.9	100	GACGAACGCTGGCGGCGTGCCTAATACATGCAAGTAGAACGCTGAAGAGAGGAGCTTGCTCTTCTTGAATGAGTTGCGAACGGGTGAGTAACGCGTAGGTAACCTGCCTTGTAGCGGGGGATAACTATTGGAAACGATAGCTAATACCGCATAACAATGGGTGACACATGTCATTTATTTGAAAGGGGCAATTGCTCCACTACAAGATGGACCTGCGTTGTATTAGCTAGTAGGTGAGGTAACGGCTCACCTAGGCGACGATACATAGCCGACCTGAGAGGGTGATCGGCCACACTGGGACTGAGACACGGCCCAG
	total_OTU00171	47	Bacteria	Bacteroidetes	Bacteroidia	Bacteroidales	Prevotellaceae	Prevotella	Prevotella stercorea	T-S000768322	89.21	315	32	2	8.6e-135	66.2	100	GATGAACGCTAGCTACAGGCTTAACACATGCAAGTCGAGGGGCAGCATGTCGGTTGCTTGCAACCGATGATGGCGACCGGCGCACGGGTGAGTAACGCGTATCCAACCTGCCTCTTACCAGGGAATAACCCGTCGAAAGGCGGACTAATGCCCTATGCCCTCCGCGGCAGACATCTAATGCGGAGGAAAGATTCATCGGTAAGTGATGGGGATGCGTCTGATTAGCTTGTTGGCGGGGTAACGGCCCACCAAGGCAACGATCAGTAGGGGTTCTGAGAGGAAGGTCCCCCACATTGGAACTGAGACACGGTCCAA
	total_OTU00172	93	Bacteria	Firmicutes	Bacilli	Lactobacillales	Lactobacillaceae	Lactobacillus	Lactobacillus gasseri	NZ-ACGO00000000	100	339	0	0	0	120.1	100	GACGAACGCTGGCGGCGTGCCTAATACATGCAAGTCGAGCGAGCTTGCCTAGATGAATTTGGTGCTTGCACCAAATGAAACTAGATACAAGCGAGCGGCGGACGGGTGAGTAACACGTGGGTAACCTGCCCAAGAGACTGGGATAACACCTGGAAACAGATGCTAATACCGGATAACAACACTAGACGCATGTCTAGAGTTTAAAAGATGGTTCTGCTATCACTCTTGGATGGACCTGCGGTGCATTAGCTAGTTGGTAAGGTAACGGCTTACCAAGGCAATGATGCATAGCCGAGTTGAGAGACTGATCGGCCACATTGGGACTGAGACACGGCCCAA
	total_OTU00173	86	Bacteria	Proteobacteria	Gammaproteobacteria	Alteromonadales	Shewanellaceae	Shewanella	Shewanella baltica	NC-011663-03	100	312	0	0	0	94.1	100	ATTGAACGCTGGCGGCAGGCCTAACACATGCAAGTCGAGCGGCAGCGGGAAGATAGCTTGCTATCTTTGCCGGCGAGCGGCGGACGGGTGAGTAATGCCTAGGGATCTGCCCAGTCGAGGGGGATAACAGTTGGAAACGACTGCTAATACCGCATACGCCCTACGGGGGAAAGGAGGGGACCTTCGGGCCTTCCGCGATTGGATGAACCTAGGTGGGATTAGCTAGTTGGTGAGGTAATGGCTCACCAAGGCGACGATCCCTAGCTGTTCTGAGAGGATGATCAGCCACACTGGGACTGAGACACGGCCCAG
	total_OTU00174	8	Bacteria	Proteobacteria	Alphaproteobacteria	Sphingomonadales	Sphingomonadaceae	Novosphingobium	Novosphingobium sp. Cep1	S000824819	94.52	292	2	14	3.7e-195	75.4	100	AACGAACGCTGGCGGCATGCCTAACACATGCAAGTCGAACGAGCCCTTCGGGGTTAGTGGCGCACGGGTGCGTAACGCGTGGGAATCTGCCCTTTGCTTCGGAATAACAGTTAGAAATGACTGCTAATACCGGATGATGTCCTCATTAGAGATATTGGGGACCAAAGATTTATCGGCAAAGGATGAGCCCGCGTAGGATTAGGTAGTTGGTGGGGTAAAGGCCTACCAAGCCGACGATCCTTAGCTGGTCTGAGAGGATGATCAGCCACACTGGGACTGAGACACGGCCCAG
	total_OTU00175	72	Bacteria	Proteobacteria	Deltaproteobacteria	Bdellovibrionales	Bdellovibrionaceae	Bdellovibrio	Bdellovibrio sp. Gunpowder	S000016132	95.58	317	14	0	1.6e-240	81.6	100	AACGAACGCTGGCGGCATGCCTAACACATGCAAGTCGAACGTGAAAGTACTTCGGTATGAGTAAAGTGGCGCACGGGTGAGTAACACGTAGGTGACCTGCCTATTAATGGGGAATAACCAGAAGAAATTTTGGCTAATACCGCATACGAAGCACAAATCTTAGAGTAGTGCTTGAAAGGATGCCTCTGTATATGCATTCGTTAATAGATGGGCCTGCGGGACATTAGCTAGTTGGTGGGGTAAAGGCCTACCAAGGCAACGATGTCTATCCGGTCTGAGAGGATGATCGGACACACTGGAACTGAGACACGGTCCAG
	total_OTU00176	91	Bacteria	Bacteroidetes	Flavobacteriia	Flavobacteriales	Flavobacteriaceae	Flavobacterium	Flavobacterium cucumis	T-S000769690	94.06	303	18	0	8.1e-150	68.6	100	GATGAACGCTAGCGGCAGGCCTAACACATGCAAGTCGAGGGGTAGAACACTTCGGTGTTTGAGACCGGCGCACGGGTGCGTAACGCGTATGCAATCTACCTTGTACAGGGGAATAGCCCAGAGAAATTTGGATTAATGCCCCATAGTATATAACCTTCGCATGTTGGTTATATTAAAGTTCCAACGGTACAAGATGAGCATGCGTCCCATTAGTTAGTTGGTAAGGTAACGGCTTACCAAGACGATGATGGGTAGGGGTCCTGAGAGGGAGATCCCCCACACTGGTACTGAGACACGGACCAG
	total_OTU00177	89	Bacteria	Firmicutes	Bacilli	Bacillales	Paenibacillaceae	Paenibacillus	Paenibacillus sp. YT0003	S000964294	90.94	320	29	0	7.8e-192	75.1	100	GACGAACGCTGGCGGCGTGCCTAATACATGCAAGTCGAGCGGACCGTCTTTGAAGCTTGCTTCAAAGACGGTTAGCGGCGGACGGGTGAGTAACACGTAGGCAACCTGCCCGACAGATCGGGATAACATTCGGAAACGAATGCTAATACCGGATACGCGGTTCTCCCGCATGGGGGAACCGGGAAAGGCGGAGCAATCTGCTACTGTCGGATGGGCCTGCGGCGCATTAGCTAGTTGGCGGGGTAACGGCCCACCAAGGCGACGATGCGTAGCCGACCTGAGAGGGTGATCGGCCACACTGGGACTGAGACACGGCCCAG
	total_OTU00178	10	Bacteria	Proteobacteria	Alphaproteobacteria	Sphingomonadales	Sphingomonadaceae	Sphingomonas	Sphingomonas yunnanensis	T-S000482243	94.62	279	14	1	5.3e-163	70.5	100	AACGAACGCTGGCGGCATGCCTAACACATGCAAGTCGAACGATGCTTTCGGGCATAGTGGCGCACGGGTGCGTAACGCGTGGGAATCTGCCCTTTGGTTCGGAATAACCGTTGGAAACGACGGCTAATACCGGATGATGACGTTAAGTCCAAAGATTTATCGCCAGAGGATGAGCCCGCGTGAGATTAGGTAGTTGGTGGGGTAAAGGCCTACCAAGCCGACGATCTCTAGCTGGTCTGAGAGGATGATCAGCCACACTGGGACTGAGACACGGCCCAG
	total_OTU00179	7	Bacteria	Proteobacteria	Epsilonproteobacteria	Campylobacterales	Helicobacteraceae	Sulfuricurvum	Sulfuricurvum kujiense	NC-014762-03	93.51	308	15	5	6.2e-237	81	100	AGTGAACGCTGGCGGCGTGCCTAACACATGCAAGTCGAACGATGAAGAGCAGCTTGCTGCTCGGATTAGTGGCGCACGGGTGAGTAATGCATAGGTAATGTGCCCCTTAGTCTGGGATAGCCACTGGAAACGGTGATTAATACTAGATACTCCTTCTTGTCCTAAGGCAAGTCGGGAAAGTTTTTCGCTAAGGGATCAGCCTATGTCCTATCAGGTAGTTGGTGAGGTAACGGCTCACCAAGCCTATGACGGGTATCTGGTTTGAGAGGATGATCAGACACACTGGAACTGAGACACGGTCCAG
	total_OTU00180	75	Bacteria	Actinobacteria	Actinobacteria	Actinomycetales	Geodermatophilaceae	Modestobacter	Modestobacter sp. CNJ794 PL04	S000653754	97.07	307	9	0	1.8e-223	79.3	100	GACGAACGCTGGCGGCGTGCTTAACACATGCAAGTCGAGCGAGGCCCACCTTTCGGGGTGGTGTCCTAGCGGCGAACGGGTGAGTAACACGTGGGCAACCTGCCCTCAGCTCTGGGATAACTCCAAGAAATTGGGGCTAATACCGGATATGACTGCTGACCGCATGGTCTGGTGGTGGAAAGATTTATCGGCTGGGGATGGGCCCGCGGCCTATCAGCTTGTTGGTGGGGTAGTGGCCTACCAAGGCGACGACGGGTAGCCGGCCTGAGAGGGTGACCGGCCACACTGGGACTGAGACACGGCCCAG
	total_OTU00181	20	Bacteria	Firmicutes	Bacilli	Bacillales	Bacillaceae	Bacillus	Bacillus megaterium	NC-017138-06	100	318	0	0	0	139.6	100	GATGAACGCTGGCGGCGTGCCTAATACATGCAAGTCGAGCGAACTGATTAGAAGCTTGCTTCTATGACGTTAGCGGCGGACGGGTGAGTAACACGTGGGCAACCTGCCTGTAAGACTGGGATAACTTCGGGAAACCGAAGCTAATACCGGATAGGATCTTCTCCTTCATGGGAGATGATTGAAAGATGGTTTCGGCTATCACTTACAGATGGGCCCGCGGTGCATTAGCTAGTTGGTGAGGTAACGGCTCACCAAGGCAACGATGCATAGCCGACCTGAGAGGGTGATCGGCCACACTGGGACTGAGACACGGCCCAG
	total_OTU00182	17	Bacteria	Bacteroidetes	Flavobacteria	Flavobacteriales	Flavobacteriaceae	Bergeyella	Bergeyella 602D02	AM420234	99.04	314	3	0	4.4e-198	75.9	100	GATGAACGCTAGCGGGAGGCCTAACACATGCAAGCCGAGCGGGATTTGTTGGTTAGCTTGCTAACTAATGATGAGAGCGGCGTACGGGTGCGGAACATGTGTGCAATCTGCCCTTATCAAGGGGATAGCCCAGAGAAATCTGGATTAATACCCTATAACATATGGGATGGCATCATTTCATATTAAAAGCTACGGCGGATAAGGATGAGCACGCACAAGATTAGCTAGTTGGTAAGGTAACGGCTTACCAAGGCGACGATCTTTAGGGGGCCTGAGAGGGTGATCCCCCACACTGGGACTGAGACACGGCCCAG
	total_OTU00183	35	Bacteria	Firmicutes	Bacilli	Bacillales	Bacillaceae	Anoxybacillus	Anoxybacillus amylolyticus	T-S000543968	97.17	318	9	0	5.1e-243	82	100	GACGAACGCTGGCGGCGTGCCTAATACATGCAAGTCGAGCGGATCGAACGGGAGCTTGCTTTCGTTCGGTTAGCGGCGGACGGGTGAGTAACACGTGGGCAACCTGCCCGTAAGACCGGGATAACTTCGGGAAACCGGAGCTAATACCGGATAACACCGAAGACCGCATGATCTTTGGTTGAAAGGCGGCTTTAGCTGTCACTTACGGATGGGCCCGCGGCGCATTAGCTAGTTGGTGAGGTAACGGCTCACCAAGGCGACGATGCGTAGCCGACCTGAGAGGGTGATCGGCCACACTGGGACTGAGACACGGCCCAG
	total_OTU00184	87	Bacteria	Proteobacteria	Gammaproteobacteria	Xanthomonadales	Xanthomonadaceae	Stenotrophomonas	Stenotrophomonas sp. OP-1	S000722061	99.68	312	1	0	5.5e-254	83.3	100	AGTGAACGCTGGCGGTAGGCCTAACACATGCAAGTCGAACGGCAGCACAGTAAGAGCTTGCTCTTACGGGTGGCGAGTGGCGGACGGGTGAGGAATGCATCGGAATCTACTCTGTCGTGGGGGATAACGTAGGGAAACTTACGCTAATACCGCATACGACCTACGGGTGAAAGCAGGGGATCTTTGGACCTTGCGCGATTGAATGAGCCGATGCCCGATTAGCTAGTTGGCGGGGTAAGAGCCCACCAAGGCGACGATCGGTAGCTGGTCTGAGAGGATGATCAGCCACACTGGAACTGAGACACGGTCCAG
	total_OTU00185	18	Bacteria	Actinobacteria	Actinobacteria	Actinomycetales	Corynebacteriaceae	Corynebacterium	Corynebacterium sp. 47081	S000389534	98.04	306	5	1	3.5e-233	80.6	100	GATGAACGCTGGCGGCGTGCTTAACACATGCAAGTCGAACGGAAAGGCTCCTGCTTGCAGGGGTACTCGAGTGGCGAACGGGTGAGTAACACGTGGGTGATCTGCCCTGCACTTCGGGATAAGCTTGGGAAACTGGGTCTAATACCGGATAGGACCGCATTTTGGATGGTGTGGTGGAAAGTTTTTTCGGTGTGGGATGAGCTCGCGGCCTATCAGCTTGTTGGTGGGGTAATGGCCTACCAAGGCGTCGACGGGTAGCCGGCCTGAGAGGGTGTACGGCCACATTGGGACTGAGATACGGCCCAG
	total_OTU00186	10	Bacteria	Actinobacteria	Actinobacteria	Acidimicrobiales	Acidimicrobiaceae	Ilumatobacter	Ilumatobacter fluminis	T-S001014081	85.03	314	42	5	1.1e-136	66.5	100	GACGAACGCTGGCGGCGTGCTTAACACATGCAAGTCGAACGAGGTCCAAGCGTTAGCAATAACGTGGAAGATCTAGTGGCGAACGGGTGAGTAACACGTGAGGAACCTACCCCGGACTCAGGGATAACAGATGGAAACATCTGCTAATACCTGATGCCGTCGGAGCATCACATGGTGCACTGACGAAAGAATCTCTGTTCGGGAGGGCCTCGCGGCCTATCAGCTAGTTGGTGGGGTAACGACCTACCAAGGCATCGACGGGTAGCTGGTCTGAGAGGATGATCAGCCACACTGGGACTGAGACACGGCCCAG
	total_OTU00187	6	Bacteria	Proteobacteria	Alphaproteobacteria	Rhizobiales	Rhizobiaceae	Agrobacterium	Agrobacterium tumefaciens	NC-011985-02	100	276	0	0	0	122.3	100	AACGAACGCTGGCGGCAGGCTTAACACATGCAAGTCGAGCGCCCCGCAAGGGGAGCGGCAGACGGGTGAGTAACGCGTGGGAATCTACCCTTTTCTACGGAATAACGCAGGGAAACTTGTGCTAATACCGTATGTGTCCTTCGGGAGAAAGATTTATCGGGAAAGGATGAGCCCGCGTTGGATTAGCTAGTTGGTGGGGTAAAGGCCTACCAAGGCGACGATCCATAGCTGGTCTGAGAGGATGATCAGCCACATTGGGACTGAGACACGGCCCAA
	total_OTU00188	2188	Bacteria	Proteobacteria	Alphaproteobacteria	Rhizobiales	Bradyrhizobiaceae	Bradyrhizobium	Bradyrhizobium sp. Aust13C	S000331720	98.93	280	3	0	5.8e-176	72.6	100	AGCGAACGCTGGCGGCAGGCTTAAGACATGCAAGTCGAGCGGGCATAGCAATATGTCAGCGGCAGACGGGTGAGTAACGCGTGGGAACGTACCTTTTGGTTCGGAACAACACAGGGAAACTTGTGCTAATACCGGATAAACCCTTACGGGGAAAGATTTATCGCCGAAAGATCGGCCCGCGTCTGATTAGCTAGTTGGTGAGGTAATGACTCACCAAGGCGACGATCAGTAGCTGGTCTGAGAGGATGATCAGCCACATTGGGACTGAGACACGGCCCAA
	total_OTU00189	49	Bacteria	Firmicutes	Bacilli	Bacillales	Staphylococcaceae	Staphylococcus	Staphylococcus pettenkoferi	T-S000391503	100	317	0	0	5.8e-232	80.5	100	GATGAACGCTGGCGGCGTGCCTAATACATGCAAGTCGAGCGAACAGACGGGGAGCTTGCTCCCCCGACGTTAGCGGCGGACGGGTGAGTAACACGTGGGTAACCTACCTATAAGACTGGAATAACTCCGGGAAACCGGGGCTAATGCCGGATAACATGTTGGACCGCATGGTCCTACAGTGAAAGACGGTCTTGCTGTCACTTATAGATGGACCCGCGCCGTATTAGCTAGTTGGTAAGGTAACGGCTTACCAAGGCAACGATACGTAGCCGACCTGAGAGGGTGATCGGCCACACTGGAACTGAGACACGGTCCAG
	total_OTU00190	14	Bacteria	Firmicutes	Bacilli	Bacillales	Paenibacillaceae	Brevibacillus	Brevibacillus brevis	NC-012491-13	99.01	304	3	0	0	107.7	100	GACGAACGCTGGCGGCGTGCCTAATACATGCAAGTCGAGCGAGGGTCTTCGGACCCTAGCGGCGGACGGGTGAGTAACACGTAGGCAACCTGCCTCTCAGACTGGGATAACATAGGGAAACTTATGCTAATACCGGATAGGTTTTTGGATCGCATGATCCGAAAAGAAAAGGCGGCTTCGGCTGTCACTGGGAGATGGGCCTGCGGCGCATTAGCTAGTTGGTGGGGTAACGGCCTACCAAGGCGACGATGCGTAGCCGACCTGAGAGGGTGACCGGCCACACTGGGACTGAGACACGGCCCAG
	total_OTU00191	40	Bacteria	Nitrospirae	Nitrospira	Nitrospirales	Nitrospiraceae	Nitrospira	Nitrospira sp.	S000009675	99.37	315	2	0	1.4e-240	81.6	100	AACGAACGCTGGCGGCGCGCCTAATACATGCAAGTCGAGCGAGAAGACGTAGCAATACGTTTGTAAAGCGGCGAACGGGTGAGGAATACATGGGTAACCTACCCTCGAGTGGGGAATAACTAGCCGAAAGGTTAGCTAATACCGCATACGACTCCTGGTCTGCGGATCGGGAGGGAAAGCGATACCGTGGGTATCGCGCTCTTGGATGGGCTCATGTCCTATCAGCTTGTTGGTGAGGTAATGGCTCACCAAGGCTTCGACGGGTAGCTGGTCTGAGAGGACGATCAGCCACACTGGCACTGCGACACGGGCCAG
	total_OTU00192	5	Bacteria	Verrucomicrobia	Verrucomicrobiae	Verrucomicrobiales	Verrucomicrobia subdivision 3	Pedosphaera	Pedosphaera parvula	NZ-ABOX00000000	87.46	327	41	0	0	102.1	100	AACGAACGCTGGCGGCGTGGATAAGACATGCAAGTCGAACGACTATTTCAGGGTAGCAATATTCTGGAGTGGGAGTGGCGCAAGGGTGCGTAACACGTGGGTAATCTGCCGAGAAGTTTGGGATAACTCGCTGAAAGGCGAGCTAATACCGGATGTGACAACTGGGAGGCATCTTTTGGTTGTTAAAGTTGGGGACCGTAAGGCCTGACGCTTCTTGATGAACCCGCGGCCTATCAGCTAGTTGGTGAGGTAACGGCTCACCAAGGCAAAGACGGGTAGCTGGTCTGAGAGGACGACCAGCCACACTGGAACTGAGACACGGTCCAG
	total_OTU00193	15	Bacteria	Proteobacteria	Betaproteobacteria	Burkholderiales	Burkholderiaceae	Polynucleobacter	Polynucleobacter necessarius	NC-009379-01	99.35	306	2	0	3.6e-230	80.1	100	ATTGAACGCTGGCGGCATGCCTTACACATGCAAGTCGAACGGCAGCACGGGTGCTTGCACCTGGTGGCGAGTGGCGAACGGGTGAGTAATACATCGGAACGTACCTTATCGTGGGGGATAACGCAGCGAAAGCTGTGCTAATACCGCATACGCCCTGAGGGGGAAAGCGGGGGATCGAAAGACCTCGCGCGATTAGAGCGGCCGATGCCTGATTAGCTAGTTGGTGGGGTAAAAGCCCACCAAGGCAACGATCAGTAGCTGGTCTGAGAGGACGATCAGCCACACTGGGACTGAGACACGGCCCAG
	total_OTU00194	41	Bacteria	Proteobacteria	Betaproteobacteria	Neisseriales	Neisseriaceae	Neisseria	Neisseria bacilliformis	NZ-AFAY00000000	100	310	0	0	7.8e-302	88.8	100	ATTGAACGCTGGCGGCATGCTTTACACATGCAAGTCGGACGGCAGCACAGAGAAGCTTGCTTCTTGGGTGGCGAGTGGCGAACGGGTGAGTAACGCATCGGAACGTACCGAGTAATGGGGGATAACTGTCCGAAAGGACAGCTAATACCGCATACGCCCTGAGGGGGAAAGCGGGGGATCTTAGGACCTCGCGTTATTCGAGCGGCCGATGTCTGATTAGCTGGTTGGCGGGGTAAAGGCCCACCAAGGCGACGATCAGTAGCGGGTCTGAGAGGATGATCCGCCACACTGGGACTGAGACACGGCCCAG
	total_OTU00195	1	Bacteria	Proteobacteria	Alphaproteobacteria	Sphingomonadales	Sphingomonadaceae	Sphingomonas	Sphingomonas mathurensis	S000824947	100	278	0	0	2.5e-248	82.3	100	AATGAACGCTGGCGGCATGCCTAACACATGCAAGTCGAACGAAGGCTTCGGCCTTAGTGGCGCACGGGTGCGTAACGCGTGGGAATCTGCCCCTTGGTTCGGAATAACAGTTAGAAATGACTGCTAATACCGGATGATGACGTAAGTCCAAAGATTTATCGCCGAGGGATGAGCCCGCGTAGGATTAGCTAGTTGGTGTGGTAAGAGCGCACCAAGGCGACGATCCTTAGCTGGTCTGAGAGGATGATCAGCCACACTGGGACTGAGACACGGCCCAG
	total_OTU00196	92	Bacteria	Proteobacteria	Deltaproteobacteria	Myxococcales	Polyangiaceae	Sorangium	Sorangium cellulosum	T-S001014835	89.69	320	33	0	2.3e-152	69.2	100	AACGAACGTTAGCGGCGCGCCTAACACATGCAAGTCGCACGAGAAAGGGCTTCGGCCCCTGTACAGTGGCGCACGGGTGAGTAACACGTGGGTAACGTTCCCTCAGGCGGGGGATAACCCTTCGAAAGGAGGGCTAATACCGCATAAGACCACGACCTCGCAAGAGGACGCGGTCAAAGCAGGCCTCTACATGTAAGCTTGCACCAGAGGATCGGCCCGCGGCCCATCAGCTAGTTGGTAGGGTAATGGCCTACCAAGGCTAAGACGGGTAGCTGGTCTGAGAGGATGATCAGCCACACTGGAACTGAGACACGGTCCAG
	total_OTU00197	43	Bacteria	Actinobacteria	Actinobacteria	Bifidobacteriales	Bifidobacteriaceae	Bifidobacterium	Bifidobacterium longum	NC-015052-04	100	308	0	0	0	122.7	100	GATGAACGCTGGCGGCGTGCTTAACACATGCAAGTCGAACGGGATCCATCAGGCTTTGCTTGGTGGTGAGAGTGGCGAACGGGTGAGTAATGCGTGACCGACCTGCCCCATACACCGGAATAGCTCCTGGAAACGGGTGGTAATGCCGGATGCTCCAGTTGATCGCATGGTCTTCTGGGAAAGCTTTCGCGGTATGGGATGGGGTCGCGTCCTATCAGCTTGACGGCGGGGTAACGGCCCACCGTGGCTTCGACGGGTAGCCGGCCTGAGAGGGCGACCGGCCACATTGGGACTGAGATACGGCCCAG
	total_OTU00198	298	Bacteria	Bacteroidetes	Bacteroidia	Bacteroidales	Porphyromonadaceae	Porphyromonas	Porphyromonas endodontalis	NZ-ACNN00000000	98.1	315	6	0	0	108	100	GATGAACGCTAGCGATAGGCTTAACACATGCAAGTCGAGGGGCAGCATTATTTTAGCTTGCTAAGATAGATGGCGACCGGCGCACGGGTGCGTAACGCGTATGCAACCTGCCTGTAATTAGGGAATAACTCGGTGAAAGTCGGACTAATACCCTATATTCTTCTTTCTCCGCATGGAGGAGGACGGAAAGATTTATTGATTACAGATGGGCATGCGTCCCATTAGCTGGTTGGTAAGGTAACGGCCCACCAAGGCTACGATCAGTAGGGGGACTGAGAGGTTGACCCCCCACACTGGTACTGAGACACGGACCAG
	total_OTU00199	11	Bacteria	Firmicutes	Clostridia	Clostridiales	Clostridiales Family XI. Incertae Sedis	Anaerococcus	Anaerococcus prevotii	NC-013171-02	98.45	323	5	0	0	195.1	100	GATAAACGCTGGCGGCGTGCATAACACATGCAAGTCGAACGATGAAGCTTAAATAATCTCTTCGGAGTGACCTTAAGTGGATTAGTGGCGGACGGGTGAGTAACGCGTGAGTAACCTGCCTTGCACAAGGGGATAGCCGTTGGAAACGACGAATAATACCCTATGATATGATAGTCTCGCATGAGATTGTCATCAAAGATTTATCGGTGTAAGATGGACTCGCGTCTGATTAGCTAGTTGGTGGGGTAAAAGCTCACCAAGGCAACGATCAGTAGCCGGCTTGAGAGAGTGTACGGCCACATTGGGACTGAGACACGGCCCAG
	total_OTU00200	38	Bacteria	Bacteroidetes	Bacteroidia	Bacteroidales	Prevotellaceae	Prevotella	Prevotella melaninogenica	NC-014370-01	99.68	317	1	0	0	106.4	100	GATGAACGCTAGCTACAGGCTTAACACATGCAAGTCGAGGGGAAACGGCATTGAGTGCTTGCACTCTTTGGACGTCGACCGGCGCACGGGTGAGTAACGCGTATCCAACCTTCCCATTACTGTGGGATAACCTGCCGAAAGGCAGACTAATACCGCATAGTCTTCGATGACGGCATCAGATTTGAAGTAAAGATTTATCGGTAATGGATGGGGATGCGTCTGATTAGCTTGTTGGCGGGGTAACGGCCCACCAAGGCTACGATCAGTAGGGGTTCTGAGAGGAAGGTCCCCCACATTGGAACTGAGACACGGTCCAA
	total_OTU00201	7	Bacteria	Bacteroidetes	Bacteroidia	Bacteroidales	Porphyromonadaceae	Porphyromonas	Porphyromonas catoniae	T-S000013923	93.65	315	18	12	3.1e-168	71.6	100	GATGAACGCTAGCGATAGGCTTAACACATGCAAGTCGATGGGCAGCATGGTCTTAGCTTGCTAAGACTGATGGCGACCGGCGCACGGGTGCGTAACGCGTATGCAACTTGCCTCACAGAGGGGGATAACCCGTCGAAAGACGGACTAATACCGCGTACACTCTATGTTGGGCATCCAATGTAGAGGAAATGAACTTCGCTGTGAGATAGGCATGCGTCCCATTAGCTAGTTGGTGAGGTAACGGCTCACCAAGGCGACGATGGGTAGGGGAACTGAGAGGTTGAACCCCCACACTGGTACTGAGACACGGACCAG
	total_OTU00202	42	Bacteria	Bacteroidetes	Bacteroidia	Bacteroidales	Prevotellaceae	Prevotella	Prevotella buccalis	T-S000414459	96.51	315	11	2	2.1e-185	74.1	100	GATGAACGCTAGCTACAGGCTTAACACATGCAAGTCGCAGGGTAACGTGAGGGAAGCTTGCTTTCCTTGACGACGACTGGCGCACGGGTGAGTAACGCGTATCCAACCTTCCCATGACCACGGGATAACCCGTTGAAAGACGGCCTAATACCGTATGACGTCGTTTGCCGACATCGAAAGACGACCAAAGGTTTGGCGGTGATGGATGGGGATGCGTCTGATTAGCTTGTTGGCGGGGTAACGGCCCACCAAGGCGACGATCAGTAGGGGTTCTGAGAGGAAGGTCCCCCACATTGGAACTGAGACACGGTCCAA
	total_OTU00203	6	Bacteria	Firmicutes	Bacilli	Lactobacillales	Enterococcaceae	Enterococcus	Enterococcus casseliflavus	NZ-ACAO00000000	100	326	0	0	0	123.1	100	GACGAACGCTGGCGGCGTGCCTAATACATGCAAGTCGAACGCTTTTTCTTTCACCGGAGCTTGCTCCACCGAAAGAAAAAGAGTGGCGAACGGGTGAGTAACACGTGGGTAACCTGCCCATCAGAAGGGGATAACACTTGGAAACAGGTGCTAATACCGTATAACACTATTTTCCGCATGGAAGAAAGTTGAAAGGCGCTTTTGCGTCACTGATGGATGGACCCGCGGTGCATTAGCTAGTTGGTGAGGTAACGGCTCACCAAGGCAACGATGCATAGCCGACCTGAGAGGGTGATCGGCCACACTGGGACTGAGACACGGCCCAG
	total_OTU00204	107	Bacteria	Actinobacteria	Actinobacteria	Actinomycetales	Corynebacteriaceae	Corynebacterium	Corynebacterium sp. 47081	S000389534	97.7	305	7	0	1.1e-264	84.5	100	GATGAACGCTGGCGGCGTGCTTAACACATGCAAGTCGAACGGAAAGGCCCAAGCTTGCTTGGGTACTCGAGTGGCGAACGGGTGAGTAACACGTGGGTGATCTGCCCTGCACTTCGGGATAAGCCTGGGAAACTGGGTCTAATACCGGATAGGACCGCATTTTGGATGGTGTGGTGGAAAGTTTTTCGGTGTGGGATGAGCTCGCGGCCTATCAGCTTGTTGGTGGGGTAATGGCCTACCAAGGCGTCGACGGGTAGCCGGCCTGAGAGGGTGTACGGCCACATTGGGACTGAGATACGGCCCAG
	total_OTU00205	374	Bacteria	Bacteroidetes	Bacteroidia	Bacteroidales	Prevotellaceae	Prevotella	Prevotella oris	NZ-ADDV00000000	99.68	316	1	0	0	106.9	100	GATGAACGCTGGCTACAGGCTTAACACATGCAAGTCGAGGGGAAACGACGGGGAAGCTTGCTTCCCCGGGCGTCGACCGGCGCACGGGTGAGTAACGCGTATCCAACCTGCCTCTGACTGAGGGATAACCCGTCGAAAGTCGGCCTAATACCTCATGGCATCGTCTGCGGGCATCCAACGACGATTAAAGATTTCATCGGTCAGGGATGGGGATGCGTCTGATTAGCTTGTTGGCGGGGTAACGGCCCACCAAGGCGACGATCAGTAGGGGTTCTGAGAGGAAGGTCCCCCACATTGGAACTGAGACACGGTCCAA
	total_OTU00206	2	Bacteria	Proteobacteria	Alphaproteobacteria	Caulobacterales	Caulobacteraceae	Brevundimonas	Brevundimonas diminuta	NZ-ADUI00000000	100	278	0	0	0	109.9	100	AGCGAACGCTGGCGGCAGGCCTAACACATGCAAGTCGAACGGACCCTTCGGGGTTAGTGGCGGACGGGTGAGTAACACGTGGGAACGTGCCTTTAGGTTCGGAATAGCTCCTGGAAACGGGTGGTAATGCCGAATGTGCCCTTCGGGGGAAAGATTTATCGCCTTTAGAGCGGCCCGCGTCTGATTAGCTAGTTGGTGAGGTAACGGCTCACCAAGGCGACGATCAGTAGCTGGTCTGAGAGGATGACCAGCCACACTGGGACTGAGACACGGCCCAG
	total_OTU00207	26	Bacteria	Actinobacteria	Actinobacteria	Coriobacteriales	Coriobacteriaceae	Atopobium	Atopobium vaginae	NZ-AEDQ00000000	100	307	0	0	0	132.9	100	GATGAACGCTGGCGGCGCGCCTAACACATGCAAGTCGAACGATTAAAGCACCTTCGGGTGTGTATAAAGTGGCGAACGGCTGAGTAACACGTGGGCAACCTGCCCTTTGCACTGGGATAGCCTCGGGAAACCGAGGTTAATACCGGATACTCCATATATATCGCATGATGTATATGGGAAAGCTCCGACGGCAAAGGATGGGCCCGCGGCCTGTTAGCTAGTTGGTGGGGTAACGGCCTACCAAGGCAATGATGGGTAGCCGGGTTGAGAGACCGACCGGCCAGATTGGGACTGAGACACGGCCCAG
	total_OTU00208	3	Bacteria	Firmicutes	Bacilli	Lactobacillales	Aerococcaceae	Abiotrophia	Abiotrophia defectiva	S000624522	98.76	322	4	0	7.6e-244	82.1	100	GACGAACGCTGGCGGCGTGCCTAATACATGCAAGTCGAACGAACCGCGACTGAGTGCTTGCACTTGGTCAAGGTGAGTGGCGAACGGGTGAGTAACACGTGGGTAACCTACCTCATAGTGGGGGATAACAGTCGGAAACGACTGCTAATACCGCATAGGACATGGGATCACATGATTCTGTGAGGAAAGGTGGCGCAAGCTATCGCTAAGAGATGGACCCGCGGTGCATTAGCTAGTTGGTAGGGTAAGGGCCTACCAAGGCGATGATGCATAGCCGACCTGAGAGGGTGATCGGCCACATTGGGACTGAGACACGGCCCAA
	total_OTU00209	34	Bacteria	Firmicutes	Erysipelotrichia	Erysipelotrichales	Erysipelotrichaceae	Turicibacter	Turicibacter sanguinis	T-S000392070	97.91	287	5	1	9.6e-187	74.2	100	GATGAACGCTGGCGGCGTGCCTAATACATGCAAGTCGAGCGAACCACTTCGGTGGTGAGCGGCGAACGGGTGAGTAATACGTAGGTGATCTGCCCATCAGACGGGGACAACGATTGGAAACTATCGCTAATACCGGATAGGACGAAAGTTTAAAGGTGCTCCTGGCACCGCTGATGGATGAGCCTGCGGCGCATTAGCTAGTTGGTAGGGTAAAGGCCTACCAAGGCGACGATGCGTAGCCGACCTGAGAGGGTGAACGGCCACACTGGGACTGAGACACGGCCCAG
	total_OTU00210	23	Bacteria	Firmicutes	Bacilli	Lactobacillales	Streptococcaceae	Streptococcus	Streptococcus oralis	NZ-AFNM00000000	99.05	316	3	0	0	93.8	100	GACGAACGCTGGCGGCGTGCCTAATACATGCAAGTAGAACGCTGAAGAGAGGAGCTTGCTCTTCTTGGATGAGTTGCGAACGGGTGAGTAACGCGTAGGTAACCTGCCTGGTAGCGGGGGATAACTATTGGAAACGATAGCTAATACCGCATGAAATGGATTATCGCATGATAATCGATTGAAAGGTGCAAATGCATCACTACCAGATGGACCTGCGTTGTATTAGCTAGTTGGTGAGGTAACGGCTCACCAAGGCAACGATACATAGCCGACCTGAGAGGGTGATCGGCCACACTGGGACTGAGACACGGCCCAG
	total_OTU00211	15	Bacteria	Actinobacteria	Actinobacteria	Actinomycetales	Corynebacteriaceae	Corynebacterium	Corynebacterium matruchotii	NZ-ACEB00000000	99.36	313	1	1	0	123.7	100	GACGAACGCTGGCGGCGTGCTTAACACATGCAAGTCGAACGGAAAGGCCCCCACCTTGGTGGGGTGCTCGAGTGGCGAACGGGTGAGTAACACGTGGGTGATCTGCCCTGCACTTCGGGATAAGCTTGGGAAACTGGGTCTAATACCGGATAGGACCATGGTTTAGTGTCTCATGGTGGAAAAATTATTGTTTTGGTGCAGGATGAGCTCGCGGCCTATCAGCTTGTTGGTGGGGTAATGGCCTACCAAGGCGTCGACGGGTAGCCGGCCTGAGAGGGTGGACGGCCACATTGGGACTGAGATACGGCCCAG
	total_OTU00212	13	Bacteria	Proteobacteria	Gammaproteobacteria	Oceanospirillales	Halomonadaceae	Modicisalibacter	Modicisalibacter tunisiensis	T-S000804995	96.75	308	10	0	1.3e-222	79.3	100	ATTGAACGCTGGCGGCAGGCCTAACACATGCAAGTCGAGCGGAAACGATCCTAGCTTGCTAGGAGGCGTCGAGCGGCGGACGGGTGAGTAATGCATAGGAATCTGCCCGGTAGTGGGGGATAACCTGGGGAAACCCAGGCTAATACCGCATACGTCCTACGGGAGAAAGCGGGGGACCTTCGGGCCTCGCGCTATCGGATGAGCCTATGTCGGATTAGCTGGTTGGTGAGGTAACGGCTCACCAAGGCGACGATCCGTAGCTGGTCTGAGAGGATGATCAGCCACACTGGGACTGAGACACGGCCCAG
	total_OTU00213	140	Bacteria	Firmicutes	Bacilli	Bacillales	Staphylococcaceae	Staphylococcus	Staphylococcus epidermidis	NC-004461-02	99.37	317	2	0	0	124	100	GATGAACACTGGCGGCGTGCCTAATACATGCAAGTCGAGCGAACAGACGAGGAGCTTGCTCCTCTGACGTTAGCGGCGGACGGGTGAGTAACACGTGGATAACCTACCTATAAGACTGGGATAACTTCGGGAAACCGGAGCTAATACCGGATAATATATTGAACCGCATGGTTCAATAGTGAAAGACGGTTTTGCTGTCACTTATAGATGGATCCGCGCCGCATTAGCTAGTTGGTAGGGTAACGGCTTACCAAGGCGACGATGCGTAGCCGACCTGAGAGGGTGATCGGCCACACTGGAACTGAGACACGGTCCAG
	total_OTU00214	8	Bacteria	Actinobacteria	Actinobacteria	Actinomycetales	Actinomycetaceae	Actinomyces	Actinomyces naeslundii	S000544084	99.68	314	1	0	1.6e-188	74.6	100	GACGAACGCTGGCGGCGTGCTTAACACATGCAAGTCGAACGGTGAAGGGATCAGCTTGCTGGTTCTGGATGAGTGGCGAACGGGTGAGTAACACGTGAGTAACCTGCCCCCTTCTTCTGGATAACCGCATGAAAGTGTGGCTAATACGGGATATTCTGCGCCTGCTGCATGGTGGGTGTGGGAAAGATATTGTTTCGGTGGGGGATGGGCTCGCGGCCTATCAGCTTGTTGGTGGGGTGATGGCCTACCAAGGCGGTGACGGGTAGCCGGCCTGAGGGGGTGGACGGTCACACTGGGACTGAGACACGGCCCAG
	total_OTU00215	59	Eukaryota	Streptophyta	Liliopsida	Poales	Poaceae	Sorghum	Sorghum bicolor	T-S001020530	100	280	0	0	5e-248	82.4	100	GATGAACGCTGGCGGCATGCTTAACACATGCAAGTCGAACGGGAAGTGGTGTTTCCAGTGGCGAACGGGTGAGTAACGCGTAAGAACCTGCCCTTGGGAGGGGAACAACAACTGGAAACGGTTGCTAATACCCCGTAGGCTGAGGAGCAAAAGGAGAAATCCGCCCAAGGAGGGGCTCGCGTCTGATTAGCTAGTTGGTGAGGCAATAGCTTACCAAGGCGATGATCAGTAGCTGGTCCGAGAGGATGATCAGCCACACTGGGACTGAGACACGGCCCAG
	total_OTU00216	9	Bacteria	Firmicutes	Bacilli	Lactobacillales	Streptococcaceae	Streptococcus	Streptococcus sp. 11aTha1	S000776339	100	314	0	0	1.6e-240	81.3	100	GACGAACGCTGGCGGCGTGCCTAATACATGCAAGTAGAACGCTGAAGGAGGAGCTTGCTTCTCTGGATGAGTTGCGAACGGGTGAGTAACGCGTAGGTAACCTGCCTGGTAGCGGGGGATAACTATTGGAAACGATAGCTAATACCGCATAATAGCAGTTATTGCATGATAACTGTTTGAAAGGTGCAATTGCATCACTACCAGATGGACCTGCGTTGTATTAGCTAGTTGGTGAGGTAACGGCTCACCAAGGCGACGATACATAGCCGACCTGAGAGGGTGATCGGCCACACTGGGACTGAGACACGGCCCAG
	total_OTU00217	1	Bacteria	Proteobacteria	Alphaproteobacteria	Rhizobiales	Methylobacteriaceae	Methylobacterium	Methylobacterium goesingense	S000572063	99.28	279	1	1	1.2e-161	70.4	100	AGCGAACGCTGGCGGCAGGCTTAACACATGCAAGTCGAGCGGGCCCTTCGGGGTCAGCGGCAGACGGGTGAGTAACACGTGGGAACGTACCCTTTGGTTCGGAATAACGCTGGGAAACTAGCGCTAATACCGGATACGCCCTTTTTGGGGAAAGGCTTGCTGCCGAAGGATCGGCCCGCGTCTGATTATCTAGTTGGTGGGGTAATGGCCTACCAAGGCGACGATCAGTAGCTGGTCTGAGAGGATGATCAGCCACACTGGGACTGAGACACGGCCCAG
	total_OTU00218	16	Bacteria	Proteobacteria	Betaproteobacteria	Burkholderiales	UNDEFINED	Leptothrix	Leptothrix ochracea	NZ-AJUC00000000	94.37	302	15	2	3.2e-162	70.5	100	ATTGAACGCTGGCGGCATGCCTTACACATGCAAGTCGAACGGTAGGGGGAGCAATCCCCTGAGAGTGGCGAACGGGTGAGTAATACATCGGAACGTGCCCAGTTGTGGGGGATAACGTAGCGAAAGCTACGCTAATACCGCATGAGACCTGAGGGTGAAAGCGGGGGACTCGCAAGAGCCTCGCGCAGTTGGAGCGGCCGATGTCAGATTAGCTAGTTGGTGGGGTAAAGGCCTACCAAGGCGACGATCTGTAGCTGGTCTGAGAGGACGACCAGCCACACTGGGACTGAGACACGGCCCAG
	total_OTU00219	19	Bacteria	Actinobacteria	Actinobacteria	Actinomycetales	Intrasporangiaceae	Janibacter	Janibacter sp. Ho-13	S000386314	99.68	310	1	0	0	91.3	100	GACGAACGCTGGCGGCGTGCTTAACACATGCAAGTCGAACGGTGAACTTTGGAGCTTGCTTCGAGGGGATCAGTGGCGAACGGGTGAGTAACACGTGAGTAACCTGCCCCGGACTCTGGAATAAGCGCTGGAAACGGCGTCTAATACCGGATACGAGACGCAACCGCATGGTTAGTGTCTGGAAAGTTTTTCGGTCTGGGATGGACTCGCGGCCTATCAGCTTGTTGGTGAGGTAATGGCTCACCAAGGCGACGACGGGTAGCCGGCCTGAGAGGGCGACCGGCCACACTGGGACTGAGACACGGCCCAG
	total_OTU00220	15	Bacteria	Actinobacteria	Actinobacteria	Actinomycetales	Nocardioidaceae	Nocardioides	Nocardioides sp. CNJ892 PL04	S000653702	97.69	303	7	0	4.1e-247	82.4	100	GACGAACGCTGGCGGCGTGCTTAACACATGCAAGTCGAGCGGAAAGGCCACTTCGGTGGTACTCGAGCGGCGAACGGGTGAGTAACACGTGAGTAATCTGCCCCTGGCTTCGGGATAGCCACCGGAAACGGTGATTAATACCGGATATGACATTCCCTCGCATGGGGGTGTGTGGAAAGTTTTTCGGCCAGGGATGTGCTCGCGGCCTATCAGCTTGATGGTGAGGTAATGGCTCACCATGGCTTCGACGGGTAGCCGGCCTGAGAGGGTGACCGGTCACACTGGGACTGAGACACGGCCCAG
	total_OTU00221	10	Bacteria	Actinobacteria	Actinobacteria	Actinomycetales	Micrococcaceae	Kocuria	Kocuria palustris	NZ-ANHZ00000000	100	309	0	0	0	143.9	100	GACGAACGCTGGCGGCGTGCTTAACACATGCAAGTCGAACGCTGAAGCACCAGCTTGCTGGTGTGGATGAGTGGCGAACGGGTGAGTAATACGTGAGTAACCTGCCCTTGACTCTGGGATAAGCCCGGGAAACTGGGTCTAATACTGGATGCTACATGTCACCGCATGGTGGTGTGTGGAAAGGGTTTACTGGTCTTGGATGGGCTCACGGCCTATCAGCTTGTTGGTGAGGTAATGGCTCACCAAGGCGACGACGGGTAGCCGGCCTGAGAGGGTGACCGGCCACACTGGGACTGAGACACGGCCCAG
	total_OTU00222	3	Bacteria	Actinobacteria	Actinobacteria	Actinomycetales	Microbacteriaceae	Leifsonia	Leifsonia sp. 8_1Ka	S000860061	99.04	311	2	1	1.6e-283	86.8	100	GACGAACGCTGGCGGCGTGCTTAACACATGCAAGTCGAACGGTGAAGGTGGGAGCTTGCTCCTGCTGGATCAGTGGCGAACGGGTGAGTAACACGTGAGTAACCTGCCCTTGACTCTGGGATAAGCGTTGGAAACGACGTCTAATACCGGATACGAGCTTCAGCCGCATGGCTAGGAGTTGGAAAGATTTTTCGGTCAAGGATGGACTCGCGGCCTATCAGCTTGTTGGTGAGGCAATGGCTCACCAAGGCGACGACGGGTAGCCGGCCTGAGAGGGTGACCGGCCACACTGGGACTGAGACACGGCCCAG
	total_OTU00223	11	Bacteria	Bacteroidetes	Flavobacteriia	Flavobacteriales	Flavobacteriaceae	Capnocytophaga	Capnocytophaga sp. P2 oral strain P4P_12	S000249008	99.34	305	2	0	3.5e-200	76.1	100	GATGAACGCTAGCGGCAGGCCTAACACATGCAAGTCGAGGGGGAGGTTACTTTCGGGTAACTGAGACCGGCGTACGGGTGCGTAACGCGTATACAATCTGCCTTTCACTGGGGGATAGCCCGAAGAAATTTGGATTAATACCCCATAGTATATAGGGACGGCATCGTTTTTATATTAAAGCTACGGTGGTGAAAGATGAGTATGCGTTCTATTAGCTAGTTGGAGAGGTAACGGCTCCCCAAGGCGATGATAGATAGGGGTTCTGAGAGGGATGTCCCCCACACTGGTACTGAGATACGGACCAG
	total_OTU00224	2	Bacteria	Proteobacteria	Alphaproteobacteria	Rhizobiales	Bradyrhizobiaceae	Afipia	Afipia genosp. 12	S000438695	94.62	279	12	3	9.9e-140	66.8	100	AACGAACGCTGGCGGCAGGCTTAACACATGCAAGTCGAGCGCCCCGCAAGGGGAGCGGCAGACGGGTGAGTAACACGTGGGAACGTACCTTTTGGTTCGGAACAACTCCGGGAAACTGGAGCTAATACCGGATAAGCCCTAACGGGGAAAGATTTATCGCCAAAAGATCGGCCCGCGTCTGATTAGCTAGTTGGTGAGGTAACGGCTCACCAAGGCGACGATCAGTAGCTGGTCTGAGAGGATGATCAGCCACACTGGGACTGAGACACGGCCCAG
	total_OTU00225	4	Bacteria	Proteobacteria	Alphaproteobacteria	Rhizobiales	Methylobacteriaceae	Methylobacterium	Methylobacterium radiotolerans	NC-010505-04	98.2	278	5	0	0	117.6	100	AGCGAACGCTGGCGGCAGGCTTAACACATGCAAGTCGAGCGGGCCCTTCGGGGTCAGCGGCGGACGGGTGAGTAACGCGTGGGAACGTGCCTTCTGGTTCGGAATAACTCAGGGAAACTTGAGCTAATACCGGATACGCCCTTTTGGGGAAAGGTTTACTGCCGGAAAATCGGCCCGCGTCTGATTAGCTAGTTGGTGGGGTAACGGCCTACCAAGGCGACGATCAGTAGCTGGTCTGAGAGGATGATCAGCCACACTGGGACTGAGACACGGCCCAG
	total_OTU00226	15	Bacteria	Firmicutes	Clostridia	Clostridiales	Clostridiales Family XI. Incertae Sedis	Bacteroides	[Bacteroides] coagulans	S002235821	99.69	325	1	0	3.9e-214	78.2	100	GACGAACGCTGGCGGCGTGCTTAACACATGCAAGTCGAACGATGAAGAAAAGAATTGAAGCTTCGGCAGAAATTCATTTCGGATTAGTGGCAGACGGGTGAGTAACGCGTGAGCAACCTACCTCTTACAAAGGGATAGCCTCGGGAAACCGGGATTAATACCATATAACATTGCGACGAAGCATTTCGATGCAATCAAAGCTACGGCGGTAAGAGATGGGCTCGCGTCCCATTAACCAGATGGTGAGGTAACGGCTCACCATAGTAACGATGGGTAACCGGCCTGAGAGGGTGAACGGTCACACTGGAACTGAGACACGGTCCAG
	total_OTU00227	27	Bacteria	Proteobacteria	Betaproteobacteria	Burkholderiales	UNDEFINED	Leptothrix	Leptothrix sp. S1.1	S000619997	97.68	302	7	0	8.7e-210	77.5	100	ATTGAACGCTGGCGGCATGCCTTACACATGCAAGTCGAACGGTAACGCGGGGCAACCTGGCGACGAGTGGCGAACGGGTGAGTAATATATCGGAACGTGCCCAATAGTGGGGGATAGCCCGGCGAAAGCCGGATTAATACCGCATGAGACCTGAGGGTGAAAGCGGGGGATCACAAGACCTCGCGCTATTGGAGCGGCCGATATCAGATTAGGTAGTTGGTGGGGTAAAAGCCTACCAAGCCGACGATCTGTAGCTGGTCTGAGAGGACGACCAGCCACACTGGGACTGAGACACGGCCCAG
	total_OTU00228	2	Bacteria	Proteobacteria	Epsilonproteobacteria	Campylobacterales	Campylobacteraceae	Campylobacter	Campylobacter ureolyticus	T-S000414273	97.4	308	6	4	7.9e-169	71.6	100	GATGAACGCTGACGGCGTGCCTAATACATGCAAGTCGAACGATGAAGTCCTAGCTTGCTAGGATGGATTAGTGGCGCACGGGTGAGTAATATATAGTTAATCTGCCCTACACAGAGGAACAACAGTTGGAAACGACTGCTAATACCTCATACTCCTATTTGACATAAGTTAAATAGGGAAAGTCTTTTCGGTGTAGGATGAGGCTATATCGTATCAGCTAGTTGGTAAGGTAATGGCTTACCAAGGCTATGACGCGTAACTGGTCTGAGAGGATGATCAGTCACATTGGAACTGAGACACGGTCCAA
	total_OTU00229	5	Bacteria	Bacteroidetes	Bacteroidia	Bacteroidales	Prevotellaceae	Prevotella	Prevotella disiens	NZ-AEDO00000000	99.37	317	2	0	0	108.2	100	GATGAACGCTAGCTATAGGCTTAACACATGCAAGTCGAGGGGAAACGGCAGAGAGTGCTTGCACACTTTGGACGTCGACCGGCGCACGGGTGAGTAACGCGTATCCAACCTGCCCTTTACTTGAGGATAACCCGTTGAAAGACGGACTAATACCCAATGATATTCATTGATGACATCTGATTTGAATTAAAGATTTATCGGTATAGGATGGGGATGCGTCTGATTAGCTTGTTGGTGAGGTAACGGCTCACCAAGGCAACGATCAGTAGGGGTTCTGAGAGGAAGGTCCCCCACATTGGAACTGAGACACGGTCCAA
	total_OTU00230	55	Bacteria	Proteobacteria	Betaproteobacteria	Burkholderiales	Alcaligenaceae	Alcaligenes	Alcaligenes faecalis	S000584107	99.68	310	1	0	3e-198	76	100	ATTGAACGCTAGCGGGATGCTTTATACATGCAAGTCGAACGGCAGCGCGAGAGAGCTTGCTCTCTTGGCGGCGAGTGGCGGACGGGTGAGTAATATATCGGAACGTGCCCAGTAGCGGGGGATAACTACTCGAAAGAGTGGCTAATACCGCATACGCCCTACGGGGGAAAGGGGGGGATCGCAAGACCTCTCACTATTGGAGCGGCCGATATCGGATTAGCTAGTTGGTGGGGTAAAGGCTCACCAAGGCAACGATCCGTAGCTGGTTTGAGAGGACGACCAGCCACACTGGGACTGAGACACGGCCCAG
	total_OTU00231	22	Bacteria	Firmicutes	Bacilli	Lactobacillales	Carnobacteriaceae	Trichococcus	Trichococcus pasteurii	T-S000007327	99.08	326	3	0	5.2e-193	75.3	100	GACGAACGCTGGCGGCGTGCCTAATATATGCAAGTCGAACGGTCTTTTCTATGTAAGCTTGCTTCCACTGAGAAGATAGTGGCGGACGGGTGAGTAACACGTGGGTAACCTGCCCATAAGAGGGGGATAACATCCGGAAACGGGTGCTAATACCGCATAGTTTTCTTGATCGCATGATTGAGAAAGGAAAGACGGCCTTTGTGCTGTCGCTTATGGATGGACCCGCGGCGTATTAGTTAGTTGGTGAGGTAATGGCTCACCAAGACGATGATACGTAGCCGACCTGAGAGGGTGATCGGCCACATTGGGACTGAGACACGGCCCAA
	total_OTU00232	26	Bacteria	Proteobacteria	Betaproteobacteria	Neisseriales	Neisseriaceae	Neisseria	Neisseria mucosa	NZ-ACDX00000000	99.68	310	1	0	5.3e-279	86.2	100	ATTGAACGCTGGCGGCATGCTTTACACATGCAAGTCGGACGGCAGCACAGAGAAGCTTGCTTCTTGGGTGGCGAGTGGCGAACGGGTGAGTAACATATCGGAACGTACCGAGCAGTGGGGGATAACTAATCGAAAGATTAGCTAATACCGCATATATTCTGAGGAAGAAAGCAGGGGACCATTTGGCCTTGCGCTGTTTGAGCGGCCGATATCTGATTAGCTAGTTGGTGGGGTAAAGGCCTACCAAGGCGACGATCAGTAGCGGGTCTGAGAGGATGATCCGCCACACTGGGACTGAGACACGGCCCGG
	total_OTU00233	10	Bacteria	Proteobacteria	Betaproteobacteria	Burkholderiales	Comamonadaceae	Polaromonas	Polaromonas ginsengisoli	S000627891	94.97	298	15	0	6.5e-182	73.5	100	ATTGAACGCTGGCGGCATGCCTTACACATGCAAGTCGAACGGTAGAGTAGCAATACTTGAGAGTGGCGAACGGGTGAGTAATATATCGGAACGTGCCCAATCGTGGGGGATAACGTAGCGAAAATTACGCTAATACCGCATACGATCTACGGATGAAAGCGGGGGATCGCAAGACCTCGCGCGAATGGAGCGGCCGATATCAGATTAGCTAGTTGGCGGGGTAAAAGCCCACCAAGGCAACGATCTGTAGCTGGTCTGAGAGGACGACCAGCCACACTGGGACTGAGACACGGCCCAG
	total_OTU00234	11	Bacteria	Actinobacteria	Actinobacteria	Actinomycetales	Microbacteriaceae	Curtobacterium	Curtobacterium sp. SA11	S000478957	96.44	309	9	2	2.1e-213	78	100	GATGAACGCTGGCGGCGTGCTTAACACATGCAAGTCGAACGATGAAGCTGGAGCTTGCTCTGGTGGATTAGTGGCGAACGGGTGAGTAACACGTGAGCAACCTGCCCCTGACTCTGGGATAACAGCCGGAAACGGCTGCTAATACCGGATATGCACCATGAACGCATGTTCTGTGGTGGGAAAGATTTTTCGGTTGGGGATGGGCTCGCGGCCTATCAGCTTGTTGGTGAGGTAATGGCTCACCAAGGCGTCGACGGGTAGCCGGCCTGAGAGGGTGACCGGCCACACTGGGACTGAGACACGGCCCAG
	total_OTU00235	2	Bacteria	Proteobacteria	Betaproteobacteria	Burkholderiales	UNDEFINED	Aquabacterium	Aquabacterium parvum	T-S000427920	95.7	302	11	3	2e-195	75.4	100	ATTGAACGCTGGCGGCATGCCTTACACATGCAAGTCGAACGGTAACGGGCCTTCGGGCGCCGACGAGTGGCGAACGGGTGAGTAATGCATCGGAACGTGCCCAGTAGTGGGGGATAGCCCGGCGAAAGCCGGATTAATACCGCATGAGACCTGAGGGTGAAAGCGGGGGATCGCAAGACCTCGCGCTACTGGAGCGGCCGATGTCAGATTAGCTAGTTGGTGGGGTAAAGGCCTACCAAGGCAACGATCTGTAGTTGGTCTGAGAGGACGACCAGCCACACTGGGACTGAGACACGGCCCAG
	total_OTU00236	54	Bacteria	Proteobacteria	Alphaproteobacteria	Sphingomonadales	Sphingomonadaceae	Sphingomonas	Sphingomonas sp. S17	NZ-AFGG00000000	99.64	278	1	0	0	149.4	100	AACGAACGCTGGCGGCATGCCTAACACATGCAAGTCGAACGAAGGCTTCGGCCTTAGTGGCGCACGGGTGCGTAACGCGTGGGAATCTGCCCTTAGGTTCGGATTAACAGCTGGAAACGGCTGCTAATACCGGATGATATCGCGAGATCAAAGATTTATCGCCTGAGGATGAGCCCGCGTTGGATTAGGTAGTTGGTGGGGTAAAGGCCTACCAAGCCGACGATCCATAGCTGGTCTGAGAGGATGATCAGCCACACTGGGACTGAGACACGGCCCAG
	total_OTU00237	4	Bacteria	Proteobacteria	Alphaproteobacteria	Rhodobacterales	Rhodobacteraceae	Rhodovulum	Rhodovulum sulfidophilum	S000858525	80.9	288	44	11	3.7e-93	58.4	100	GATGAACGCTGGCGGCATGCCTAACACATGCAAGTCGATCGGTAAGGCCCTTCGGGGTACACGAGAGGCGGACGGCTGAGTAACGCGTGGGAACGCACCCTACACTGAGGGATAAGATACCGAAAGGTGTTCTAATACCGCATACGGTCTTCGGATTAAAGTCTTCGGACGGTGAAGGAGCGGCCCGCGTCATATTAGGTAGTTGGTGGGGTAATGGCCTACCAAGCCGATGATGTGTAGCTGGTCTGAGAGGATGATCAGCCAGACTGGAACTGAGAACGGTCCAG
	total_OTU00238	6	Bacteria	Proteobacteria	Gammaproteobacteria	Chromatiales	Chromatiaceae	Rheinheimera	Rheinheimera sp. A13L	NZ-AFHI00000000	100	292	0	0	0	113.5	100	ATTGAACGCTGGCGGCAGGCCTAACACATGCAAGTCGAGCGGGGTTTTCGGACCTAGCGGCGGACGGGTGAGTAATGCGTAGGAAGCTGCCCGATAGAGGGGGATACCAGTTGGAAACGACTGTTAATACCGCATAATGTCTACGGACCAAAGTGTGGGACCTTCGGGCCACATGCTATCGGATGCGCCTACGTGGGATTAGCTAGTTGGTGAGGTAATGGCTCACCAAGGCGACGATCTCTAGCTGGTTTGAGAGGATGATCAGCCACACTGGAACTGAGACACGGTCCAG
	total_OTU00239	1	Bacteria	Proteobacteria	Gammaproteobacteria	Legionellales	Coxiellaceae	Rickettsiella	Rickettsiella grylli	S000438919	90.28	319	27	4	3.6e-150	68.8	100	GATGAACGCTGGCGGTATGCCTAACACATGCAAGTCGAACGGCAGCATGATAAAGATTTCGGTTTTTATTGATGGCGAGTGGCGGACGGGCGAGTAATAGGTAGGAATCTGTCCTAGAGAGAGGGATAACACGCGGAAACGCGTGCTAATACCTCATAATATTGAGAAATCAAAGCAGGGGACCCTTCACGGGGCCTTGCGCTCTAGGTTGAGCCTACGTCGGATTAGCTTGTTGGTGGGGTAAAGGCCTACCAAGGCGACGATCCGTAGCTGGTCTGAGAGGATGACCAGCCACACTGGGACTGAGACACGGCCCAG
	total_OTU00240	24	Bacteria	Firmicutes	Bacilli	Bacillales	Bacillaceae	Anoxybacillus	Anoxybacillus flavithermus	NC-011567-08	100	318	0	0	0	134.3	100	GACGAACGCTGGCGGCGTGCCTAATACATGCAAGTCGAGCGGACGAATCGAAAGCTTGCTTTTGATTCGTTAGCGGCGGACGGGTGAGTAACACGTGGGCAACCTGCCCTGTAGACGGGGATAACACCGAGAAATCGGTGCTAATACCGGATAACACGAAATGTCGCATGACGTTTCGTTGAAAGACGGCGCAAGCTGTCGCTACAGGATGGGCCCGCGGCGCATTAGCTAGTTGGTGAGGTAACGGCTCACCAAGGCGACGATGCGTAGCCGACCTGAGAGGGTGATCGGCCACACTGGGACTGAGACACGGCCCAG
	total_OTU00241	4	Bacteria	Proteobacteria	Betaproteobacteria	Burkholderiales	Comamonadaceae	Brachymonas	Brachymonas denitrificans	S000722415	99.67	302	1	0	1.9e-231	80.4	100	ATTGAACGCTGGCGGCATGCTTTACACATGCAAGTCGAACGGTAACAGGTCTTCGGATGCTGACGAGTGGCGAACGGGTGAGTAATGTATCGGAACGTGCCCAGTAGTGGGGGATAACTACTCGAAAGAGTAGCTAATACCGCATGAGAACTGAGGTTGAAAGCGGGGGACCTTCGGGCCTCGCGCTACTGGAGCGGCCGATATCAGATTAGGTAGTTGGTGGGGTAAAGGCCTACCAAGCCGACGATCTGTAGCTGGTCTGAGAGGACGACCAGCCACACTGGGACTGAGACACGGCCCAG
	total_OTU00242	1	Bacteria	Firmicutes	Bacilli	Bacillales	Paenibacillaceae	Paenibacillus	Paenibacillus ruminocola	S000538926	93.27	312	21	0	1.2e-235	81	100	GACGAACGCTGGCGGCGTGCCTAATACATGCAAGTCGAGCGGATTCATTCCTTCGGGAATGGCTTAGCGGCGGACGGGTGAGTAACACGTAGGCAACCTGCCTGTAAGACTGGGATAACTTCCGGAAACGGATGCTAATACCGGATAATTTGCTGCTCCGCATGGGGCGGCTTGGAAAGACGGCGCAAGCTGTCACTTACGGATGGGCCTGCGGCGCATTAGCTAGTTGGTGAGGTAACGGCTCACCAAGGCGACGATGCGTAGCCGACCTGAGAGGGTGATCGGCCACACTGGGACTGAGACACGGCCCAG
	total_OTU00243	3	Bacteria	Proteobacteria	Betaproteobacteria	Burkholderiales	Comamonadaceae	Curvibacter	Curvibacter lanceolatus	T-S000015591	100	304	0	0	2.3e-244	82	100	ATTGAACGCTGGCGGCATGCCTTACACATGCAAGTCGAACGGCAGCACGGGAGCAATCCTGGTGGCGAGTGGCGAACGGGTGAGTAAAGTATCGGAACGTGCCCAGTCGTGGGGGATAACGTAGCGAAAGTTACGCTAATACCGCATACGATCTATGGATGAAAGCGGGGGATCGCAAGACCTCGCGCGATTGGAGCGGCCGATATCAGATTAGGTAGTTGGTGGGGTAAAGGCTCACCAAGCCGACGATCTGTAGCTGGTCTGAGAGGACGACCAGCCACACTGGGACTGAGACACGGCCCAG
	total_OTU00244	16	Bacteria	Firmicutes	Bacilli	Bacillales	Paenibacillaceae	Brevibacillus	Brevibacillus thermoruber	S000401527	99.37	318	2	0	0	89.9	100	GACGAACGCTGGCGGCGTGCCTAATACATGCAAGTCGAGCGGACCTGAATGGAGCTTGCTCCAGACAGGTTAGCGGCGGACGGGTGAGTAACACGTAGGCAACCTGCCCGCAAGACCGGGATAACGTAGGGAAACTTACGCTAATACCGGATAGGGCACTCTCTCGCATGAGAGAGTGCGGAAAGGTGGCGCAAGCTACCACTTGCGGATGGGCCTGCGGCGCATTAGCTAGTTGGTGGGGTAACGGCCTACCAAGGCGACGATGCGTAGCCGACCTGAGAGGGTGACCGGCCACACTGGGACTGAGACACGGCCCAG
	total_OTU00245	15	Bacteria	Bacteroidetes	Bacteroidia	Bacteroidales	Prevotellaceae	Prevotella	Prevotella timonensis	NZ-ADEF00000000	99.68	315	1	0	0	124.7	100	GATGAACGCTAGCTACAGGCTTAACACATGCAAGTCGCAGGGTAACATGAGGAAAGCTTGCTTTCCTTGATGACGACTGGCGCACGGGTGAGTAACGCGTATCCAACCTTCCCATAACTACGGGATAACCCGTTGAAAGACGGCCTAATACCGTATGACATCGTTTGCTGACATCAAATAACGATTAAAGGTTTAGCGGTTATGGATGGGGATGCGTCTGATTAGCTTGTTGGCGGGGTAACGGCCCACCAAGGCTACGATCAGTAGGGGTTCTGAGAGGAAGGTCCCCCACATTGGAACTGAGACACGGTCCAA
	total_OTU00246	5	Bacteria	Actinobacteria	Actinobacteria	Actinomycetales	Actinomycetaceae	Mobiluncus	Mobiluncus mulieris	NZ-AEET00000000	99.36	311	2	0	0	115.8	100	GACGAACGCTGGCGGCGTGCTTAACACATGCAAGTCGAACGATGAAGCCGCAGCTTGCTGTGGTGGATTAGTGGCGAACGGGCGAGTAACACGTGAGTAACCTGTCCTTTTCTTTGGGATAACGGCTGGAAACGGCTGCTAATACTGGATATTCAGGCTGCATCGCATGGTGTGGTTTGGAAAGGTTTTTTCTGGGATTGGGTGGGCTCGCGGCCTATCAGCTTGTTGGTGGGGTGATGGCTTACCAAGGCTTTGACGGGTAGCCGGCCTGAGAGGGTGGTCGGTCGCACTGGGACTGAGATACGGCCCAG
	total_OTU00247	16	Bacteria	Proteobacteria	Betaproteobacteria	Burkholderiales	UNDEFINED	Tepidimonas	Tepidimonas sp. AK30	S003287853	99.36	312	2	0	4.8e-292	87.8	100	ATTGAACGCTGGCGGCATGCTTTACACATGCAAGTCGAACGGTAACAGGCCTTCGGGTGCTGACGAGTGGCGAACGGGTGAGTAATGCATCGGAACGTGCCCAGAGGTGGGGGATAACGCAGCGAAAGCTGTGCTAATACCGCATGTGATCTGAGGATGAAAGCGGGGGACCAAGCAGCAATGTTTGGCCTCGCGCCTCTGGAGCGGCCGATGTCAGATTAGGTAGTTGGTGGGGTAAAGGCCTACCAAGCCGACGATCTGTAGCTGGTCTGAGAGGACGACCAGCCACACTGGGACTGAGACACGGCCCAG
	total_OTU00248	5	Bacteria	Actinobacteria	Actinobacteria	Actinomycetales	Dietziaceae	Dietzia	Dietzia natronolimnaea	S000544159	100	303	0	0	1.3e-272	85.5	100	GACGAACGCTGGCGGCGTGCTTAACACATGCAAGTCGAACGGTAAGGCCCTTTCGGGGGTACACGAGTGGCGAACGGGTGAGTAACACGTGGGTAATCTGCCCTGCACTTCGGGATAAGCCTGGGAAACCGGGTCTAATACCGGATATGAGCTCCTGCCGCATGGTGGGGGTTGGAAAGTTTTTCGGTGCAGGATGAGTCCGCGGCCTATCAGCTTGTTGGTGGGGTAATGGCCTACCAAGGCGACGACGGGTAGCCGGCCTGAGAGGGTGATCGGCCACACTGGGACTGAGACACGGCCCAG
	total_OTU00249	2	Bacteria	Actinobacteria	Actinobacteria	Coriobacteriales	Coriobacteriaceae	Eggerthella	Eggerthella sp. YY7918	NC-015738-02	85.99	307	43	0	3e-164	70.8	100	GATGAACGCTGGCGGCGTGCCTAACACATGCAAGTCGAACGATTAAAGCACCTTCGGGTGTGTATAGAGTGGCGAACGGGTGAGTAACACGTGACCAACCTGCCTCTTACATTGGGACAACCAAAAGAAATTCTGGCTAATACCAAATACTCCGCACATATCACATGATGTATGCGGGAAAGCTTTTGCGGTAAGAGATGGGGTCGCGGCCCATTAGGTAGACGGCGGGGTAGAAGCCCACCGTGCCGATGATGGGTAGCCGGGTTGAGAGACCGACCGGCCACATTGGGACTGAGATACGGCCCAG
	total_OTU00250	12	Bacteria	Tenericutes	Mollicutes	Mycoplasmatales	Mycoplasmataceae	Ureaplasma	Ureaplasma urealyticum	NZ-ABEV00000000	96.7	303	10	0	0	115.7	100	GATTAACGCTGGCGGCATGCCTAATACATGCAAATCGAACGAAGCCTTTTAGGCTTAGTGGTGAACGGGTGAGTAACACGTATCCAACCTACCCTTAAGTTGGGGATAACTAGTCGAAAGATTAGCTAATACCGAATAATAACATCAATATCGCATGAGAAGATGTAGAAAGTCGCGTTTGCGACGCTTTTGGATGGGGGTGCGACGTATCAGATAGTTGGTGAGGTAATGGCTCACCAAGTCAATGACGCGTAGCTGTTCTGAGAGGAAGGTCCCCCACATTGGAACTGAGACACGGTCCAA
	total_OTU00251	4	Bacteria	Actinobacteria	Actinobacteria	Actinomycetales	Actinomycetaceae	Actinomyces	Actinomyces naeslundii	S000016512	96.51	315	9	3	1.4e-164	71	100	GACGAACGCTGGCGGCGTGCTTAACACATGCAAGTCGAACGGTGAAGGGACTGGCTTTGCTGGTCCTGGATGAGTGGCGAACGGGTGAGTAACACGTGAGTAACCTGCCCCCTTCTTCTGGATAACCGCATGAAAGTGTGGCTAATACGGGATATTCTGGGTCTGTCGCATGGTGGGCCTGGGAAAGGTTTTTTCCGGTGGGGGATGGGCTCGCGGCCTATCAGCTTGTTGGTGGGGTGATGGCCTACCAAGGCGGTGACGGGTAGCCGGCCTGAGAGGGTGGACGGTCACACTGGGACTGAGACACGGCCCAG
	total_OTU00252	1	Bacteria	Proteobacteria	Alphaproteobacteria	Rhodospirillales	Rhodospirillaceae	Magnetospirillum	Magnetospirillum sp. CC-26	S000495511	95.32	278	13	0	1.8e-174	72.3	100	AACGAACGCTGGCGGCATGCCTAACACATGCAAGTCGAACGAAGGCTTCGGCCTTAGTGGCGCACGGGTGAGTAACGCGTGGGAAACTGCCTATTGGTGGGGAATAACGACGGGAAACTGTCGCTAATACCGCATAAGCCCTTCGGGGGAAAGATTTATCGCCGATAGATGTGCCCGCGTCCGATTAGCTAGTTGGTGAGGTAATGGCTCACCAAGGCGACGATCGGTAGCTGGTCTGAGAGGATGATCAGCCACACTGGGACTGAGACACGGCCCAG
	total_OTU00253	85	Bacteria	Fusobacteria	Fusobacteriia	Fusobacteriales	Fusobacteriaceae	Fusobacterium	Fusobacterium sp. 21_1A	NZ-ADEE00000000	98.05	308	6	0	2.3e-303	89	100	GATGAACGCTAGCTACAGGCTTAACACATGCAAGTCAACTTGAATTTGGGTTTTTAACTTAGATTTGGGTGGCGGACGGGTGAGTAACGCGTAAAGAACTTGCCTCACAGCTAGGGACAACATTTAGAAATGAATGCTAATACCTGATATTATGATTTTAAGGCATCTTAGAATTATGAAAGCTATAAGCACTGTGAGAGAGCTTTGCGTCCCATTAGCTAGTTGGAGAGGTAACAGCTCACCAAGGCGATGATGGGTAGCCGGCCTGAGAGGGTGAACGGCCACAAGGGGACTGAGACACGGCCCTT
	total_OTU00254	5	Bacteria	Proteobacteria	Gammaproteobacteria	Chromatiales	Ectothiorhodospiraceae	Thioalkalivibrio	Thioalkalivibrio thiocyanoxidans	NZ-AGFB00000000	92.81	306	22	0	0	110.1	100	ATTGAACGCTGGCGGCATGCTTAACACATGCAAGTCGAACGGCAGCGCGGGAGCTTGCTCCTGGCGGCGAGTGGCGGACGGGTGAGTAACACGTAGGAATCTGCCTAGTAGTGGGGGATAACTTGGGGAAACTCAAGCTAATACCGCATACGCTCTACGGAGGAAAGCGGGGGATCTTTGGACCTCGCGCTATTAGATGAGCCTGCGTCCGATTAGCTAGTTGGTGGGGTAAAGGCCCACCAAGGCGACGATCGGTAGCTGGTCTGAGAGGACGATCAGCCACACTGGAACTGAGACACGGTCCAG
	total_OTU00255	20	Bacteria	Actinobacteria	Actinobacteridae	Actinomycetales	Actinomycetaceae	Actinomyces	Actinomyces viscosus	GQ101360	100	316	0	0	1e-183	73.8	100	GACGAACGCTGGCGGCGTGCTTAACACATGCAAGTCGAACGGTGAAGCACCTTCCTTTTGGTGGGTGTGGATGAGTGGCGAACGGGTGAGTAACACGTGAGTAACCTGCCCCCTTCTTCTGGATAACCGCATGAAAGTGTGGCTAATACGGGATATTCTGCGCCTGCTGCATGGTGGGTGTGGGAAAGATATTGTTTCGGTGGGGGATGGGCTCGCGGCCTATCAGCTTGTTGGTGGGGTGATGGCCTACCAAGGCGGTGACGGGTAGCCGGCCTGAGAGGGTGGACGGTCACACTGGGACTGAGACACGGCCCAG
	total_OTU00256	7	Bacteria	Acidobacteria	Solibacteres	Solibacterales	Solibacteraceae	Candidatus Solibacter	Candidatus Solibacter usitatus	NC-008536-01	89.38	292	31	0	0	101.6	100	AATCAACGCTGGCGGCGCGCTTAACACATGCAAGTCGAACGAGAAAGGGGAGCAATCCCTGAGTACAGTGGCGTACGGGTGAGTAACACGTGGATGATCTACCTTTTGGTGGGGAATACCTCTGGGAAACCGGAGACAATACCGCATAAGCTCGGAAGAGGAAACCCGCAAGGGGCCGAAAGAGGAGTCCGCGGCCGATTAGCTAGTTGGTGGGGTAAAGGCTCACCAAGGCAAAGATCGGTAGTCGGCCTGAGAGGGCACACGGCCACACTGGCACTGAAACACGGGCCAG
	total_OTU00257	20	Bacteria	Actinobacteria	Actinobacteria	Actinomycetales	Dermacoccaceae	Kytococcus	Kytococcus sedentarius	S000544144	99.68	309	1	0	8.4e-267	84.8	100	GACGAACGCTGGCGGCGTGCTTAACACATGCAAGTCGAACGGTGAAGCGGGTGCTTGCACTCGTGGATCAGTGGCGAACGGGTGAGTAACACGTGAGTAACCTGCCCTCCACTCTGTGATAAGCGCTGGAAACGGCGTCTAATACTGGATACGACCGACCCTCGCATGGGGTGTTGGTGGAAAGATTTATCGGTGGTGGATGGACTCGCGGCCTATCAGCTTGTTGGTGGGGTAATGGCCTACCAAGGCGACGACGGGTAGCCGGCCTGAGAGGGCGACCGGCCACACTGGGACTGAGACACGGCCCAG
	total_OTU00258	16	Bacteria	Proteobacteria	Betaproteobacteria	Hydrogenophilales	Hydrogenophilaceae	Hydrogenophilus	Hydrogenophilus denitrificans	S000456241	98.71	310	4	0	3.5e-202	76.4	100	ATTGAACGCTGGCGGCATGCCTTACACATGCAAGTCGAACGGCATCGCGGGAAAGCTTGCTTTCCTGGCGGCGAGTGGCGAACGGGTGAGTAACACATCGGAACGTACCGGCTAGTGGGGGATAACCCGTCGAAAGACGGGCTAATACCGCATACGCTCTTAGGAGGAAAGCAGGGGACCTTTGGGCCTTGCGCTAGCCGAGCGGCCGATGTCCGATTAGCTAGTTGGTGGGGTAAAGGCCTACCAAGGCGACGATCGGTAGCGGGTCTGAGAGGACGATCCGCCACACTGGGACTGAGACACGGCCCAG
	total_OTU00259	3	Bacteria	Proteobacteria	Alphaproteobacteria	Sphingomonadales	Sphingomonadaceae	Sphingomonas	Sphingomonas sp. D31C2	S000609219	99.64	278	1	0	1.3e-256	83.5	100	AATGAACGCTGGCGGCATGCCTAACACATGCAAGTCGAACGAAGGCTTCGGCCTTAGTGGCGCACGGGTGCGTAACGCGTGGGAATCTGCCCTTGGGTTCGGAATAACAGTGAGAAATTACTGCTAATACCGGATGATGACTTCGGTCCAAAGATTTATCGCCCAAGGATGAGCCCGCGTAAGATTAGCTAGTTGGTGAGGTAAAGGCTCACCAAGGCGACGATCTTTAGCTGGTCTGAGAGGATGATCAGCCACACTGGGACTGAGACACGGCCCAG
	total_OTU00260	2	Bacteria	Bacteroidetes	Sphingobacteriia	Sphingobacteriales	UNDEFINED	Sediminibacterium	Sediminibacterium salmoneum	S003264036	94.25	313	16	2	1.5e-157	69.9	100	GATGAACGCTAGCGGCAGGCTTAATACATGCAAGTCGTGGGGCAGCATGAAGTAGCAATACTTTGATGGCGACCGGCAAACGGGTGCGGAACACGTACACAACCTTCCTACAAGTGGGGAATAGCCCAGAGAAATTTGGATTAATACCCCGTAACATAGCGATGTGGCATCACATTGCTATTATAGCTTCGGCGCTTGTTGATGGGTGTGCGTATGATTAGATAGTTGGCGAGGTAACGGCTCACCAAGTCTACGATCATTAGCTGATGTGAGAGCATGATCAGCCACACGGGCACTGAGACACGGGCCCG
	total_OTU00261	19	Bacteria	Proteobacteria	Betaproteobacteria	Burkholderiales	Comamonadaceae	Acidovorax	Acidovorax sp. R-24667	S000607908	99.01	302	3	0	2.1e-280	86.4	100	ATTGAACGCTGGCGGCATGTCTTACACATGCAAGTCGAACGGTAACAGGTCTTCGGATGCTGACGAGTGGCGAACGGGTGAGTAATACATCGGAACGTGCCCGATCGTGGGGGGTAACGAAGCGAAAGCTTTGCTAATACCGCATAAGATCTACGGATGAAAGCAGGGGACCGCAAGGCCTTGCGCGAACGGAGCGGCCGATGGCAGATTAGGTAGTTGGTGGGATAAAAGCTTACCAAGCCGACGATCTGTAGCTGGTCTGAGAGGACGAACAGCCACACTGGGACTGAGACACGGCCCAG
	total_OTU00262	19	Bacteria	Chloroflexi	Thermomicrobia	Sphaerobacterales	Sphaerobacteraceae	Nitrolancetus	Nitrolancetus hollandicus	NZ-CAGS00000000	86.8	303	40	0	0	98	100	GAACAACGCTGGCGGCGTGCCTAATGCATGCAAGTCGGACGGGAGCCCCTTTTGGGGTCGACCGTGGCGGACGGGTGAGGAGCACGTGGGGAACCTGCCCATGCGCGGGGGATAACTCCGGGAAACCGGGGGTAAGACCCCATCGACTTGACCGATGGTAGGTTGGTCAAGCAAAAGCGAGAGCTGTGCATGGAGGGCCCTGCGGCCTATCAGCTAGTTGGTGGGGTAGAGGCCTACCAAGGCGATGACGGGTCGCTGGTCTGAGAGGACGATCAGCCACACGGGGACTGAGACACGGCCCCG
	total_OTU00263	2	Bacteria	Firmicutes	Clostridia	Clostridiales	Clostridiales Family XI. Incertae Sedis	Anaerococcus	Anaerococcus sp. 9401487	S002950941	95.38	325	13	2	1.4e-179	73.3	100	GATTAACGCTGGCGGCGTGCATAACACATGCAAGTCGAACGATGAAACTTAAAAGATTTCTTCGGAATGAACTTAAGTGAATTAGTGGCGAACGGGTGAGTAACGCGTGAGTAACCTGCCTTACACAAGGGGATAGCCTCTGGAAACGGAGAATAATACCCTATGAAACTATCTTATCGCATGAAAAGATAGTCAAAGTGTTTTAGCGGTGTAAGATGGACTTGCGTCTGATTAGCTAGTTGGTGAGATAACAGCCCACCAAGGCAACGATCAGTAGCCGGCTTGAGAGAGTGTACGGCCACATTGGGACTGAGACACGGCCCAG
	total_OTU00264	6	Bacteria	Firmicutes	Negativicutes	Selenomonadales	Veillonellaceae	Dialister	Dialister micraerophilus	NZ-AFBB00000000	92.77	332	23	1	0	127.1	100	GACGAACGCTGGCGGCGTGCTTAACACATGCAAGTCGAACGGGAAGACATGAAGAGCTTGCTCTTTATGAAATCCAGTGGCAAACGGGTGAGTAACACGTAAACAACCTGCCTTCAGGATGGGGACAACAGACGGAAACGACTGCTAATACCGAATACGATTCTTGAGTCGCATGACACAAGAAAGAAAGGGTGGCCTCTACTTGTAAGCTATCGCCTGGAGAGGGGTTTGCGTCCGATTAGGTAGTTGGTGAGGTAACGGCCCACCAAGCCGACGATCGGTAGCCGGTCTGAGAGGATGAACGGCCACATTGGAACTGAGACACGGTCCAG
	total_OTU00265	1	Bacteria	Bacteroidetes	Bacteroidia	Bacteroidales	Porphyromonadaceae	Porphyromonas	Porphyromonas endodontalis	NZ-ACNN00000000	91.43	315	27	0	0	100.7	100	GATGAACGCTAGCGATAGGCTTAACACATGCAAGTCGAGGGGCAGCATTATTTTAGCTTGCTAAGATAGATGGCGACCGGCGCACGGGTGCGTAACGCGTATGCAACCTGCCTGTAATTAGGGAATAACCCGGTGAAAGTCGGACTAATACCCTATATTCTTCTTTCTCCGCATGGAGAGGGATGGAAAGATTTATTGATTACAGATGGACCTGCGTTGTATTAGCTAGTAGGTAGGGTAATGGCCTACCTAGGCAACGATACATAGCCGACCTGAGAGGGTGATCGGCCACACTGGGACTGAGACACGGCCCAG
	total_OTU00266	4	Bacteria	Firmicutes	Negativicutes	Selenomonadales	Veillonellaceae	Dialister	Dialister succinatiphilus	T-S001093529	92.17	332	26	0	3.5e-144	67.9	100	GACGAACGCTGGCGGCGTGCTTAACACATGCAAGTCGAACGGGAAGAGATGAAGAGCTTGCTCTTTATCGAATCCAGTGGCAAACGGGTGAGTAACACGTAAACAACCTGCCTTCAGGATGGGGACAACAGACGGAAACGACTGCTAATACCGAATACGTTCCACGGGCCGCATGACCTGTGGAAGAAAGGGTAGCCTCTACCTGTAAGCTATCGCCTGAAGAGGGGTTTGCGTCTGATTAGGCAGTTGGTGAGGTAACGGCCCACCAAACCAACGATCAGTAGCCGGTCTGAGAGGATGAACGGCCACACTGGAACTGAGACACGGTCCAG
	total_OTU00267	3	Bacteria	Proteobacteria	Gammaproteobacteria	Pasteurellales	Pasteurellaceae	Aggregatibacter	Aggregatibacter segnis	S000389445	99.68	310	1	0	4.2e-282	86.7	100	ATTGAACGCTGGCGGCAGGCTTAACACATGCAAGTCGAACGGTAACAGGAGAAAGCTTGCTTTCTTGCTGACGAGTGGCGGACGGGTGAGTAATGCTTGGGAATCTGGCTTATGGAGGGGGATAACGACGGGAAACTGTCGCTAATACCGCGTAGAGTCGAGAGACGAAAGTGCGGGACCGCAAGGCCGCATGCCATGAGATGAGCCCAAGTGGGATTAGGTAGTTGGTGGGGTAAAGGCCTACCAAGCCGACGATCTCTAGCTGGTCTGAGAGGATGACCAGCCACACCGGGACTGAGACACGGCCCGG
	total_OTU00268	1	Bacteria	Bacteroidetes	Bacteroidia	Bacteroidales	Porphyromonadaceae	Porphyromonas	Porphyromonas endodontalis	NZ-ACNN00000000	92.7	315	23	0	0	129.5	100	GATGAACGCTAGCGATAGGCTTAACACATGCAAGTCGAGGGGCAGCATTATTTTAGCTTGCTAAGATAGATGGCGACCGGCGCACGGGTGCGTAACGCGTATGCAACCTGCCTGTAATTAGGGAATAACCCGGTGAAAGTCGGACTAATACCCTATATTCTTCTTTTTCCGCATGGAGAAGGACGGAAAGATTTATTGATTACAGATGGGCATGCGTCCCATTAGCTAGTTGGTGAGATAACTGCCCACCAAGGCGACGATCAGTAGCCGACCTGAGAGGGTGATCGGCCACATTGGAACTGAGACACGGTCCAA
	total_OTU00269	3	Bacteria	Proteobacteria	Betaproteobacteria	Burkholderiales	UNDEFINED	Piscinibacter	Piscinibacter aquaticus	T-S000712592	90.76	303	27	1	8.1e-142	67.3	100	ATTGAACGCTGGCGGAATGCTTTACACATGCAAGTCGAGCGGCAGCGCGGGGCAACCTGGCGGCGAGCGGCGAACGGGTGAGTAATGCATCGGAACGTGTCCATGTCGTGGGGGATAGCCCGGCGAAAGCCGGATTAATACCGCATACGCCCGAGAGGGGAAAGTGGGGGACCGCAAGGCCTCACGCGATTGGATCGGCCGATGTCCGATTAGCTAGTTGGCGGGGTAAAGGCCCACCAAGGCGATGATCGGTAGCTGGTCTGAGAGGATGATCAGCCACACTGGGACTGAGACACGGCCCAG
	total_OTU00270	4	Bacteria	Actinobacteria	Actinobacteria	Actinomycetales	Corynebacteriaceae	Corynebacterium	Corynebacterium amycolatum	NZ-ABZU00000000	99.35	306	2	0	0	120.1	100	GACGAACGCTGGCGGTGTGCTTAACACATGCAAGTCGAACGGTAAGGCTCCAGCTTGCTGGGGTACACGAGTGGCGAACGGGTGAGTAACACGTGGGTGACCTGCCCTGCACTTCGGGATAAGCCTGGGAAACTGGGTCTAATACCGGATAGGACCATGGTGTGGATGCTGTGGTGGAAAGTTTTTTCGGTGTGGGATGGGCCCGCGGCCTATCAGCTTGTTGGTGGGGTAATGGCCTACCAAGGCGGCGACGGGTAGCCGGCCTGAGAGGGTGGACGGCCACATTGGGACTGAGACACGGCCCAG
	total_OTU00271	6	Bacteria	Firmicutes	Bacilli	Bacillales	Bacillaceae	Bacillus	Bacillus cereus	NZ-AHEN00000000	99.69	318	1	0	0	129.6	100	GATGAACGCTGGCGGCGTGCCTAATACATGCAAGTCGAGCGAATGGATTAAGAGCTTGCTCTTATGAAGTTAGCGGCGGACAGGTGAGTAACACGTGGGTAACCTACCCATAAGACTGGGATAACTCCGGGAAACCGGGGCTAATACCGGATAATATTTTGAACTGCATAGTTCGAAATTGAAAGGCGGCTTCGGCTGTCACTTATGGATGGACCCGCGTCGCATTAGCTAGTTGGTGAGGTAACGGCTCACCAAGGCAACGATGCGTAGCCGACCTGAGAGGGTGATCGGCCACACTGGGACTGAGACACGGCCCAG
	total_OTU00272	7	Bacteria	Proteobacteria	Alphaproteobacteria	Rhodospirillales	Rhodospirillaceae	Dongia	Dongia mobilis	T-S001242381	89.66	290	28	2	1.6e-160	70.3	100	AACGAACGCTGGCGGCATGCCTAACACATGCAAGTCGAACGTGATCCGTGCCTTCGGGTTCGGTGAAAGTGGCGGACGGGTGAGTAACGCGTGGGAACCTGCCTGGTGGTAGGGGATAACCGCGGGAAACTGCGGCTAATACCCTATGAGCCCTATGGGGGAAAGATTTATCGCCATCGGAGGGGCCCGCGTCGGATTAGGTAGTTGGTGGGGTAACGGCCTACCAAGCCTGCGATCCGTAGCTGGTCTGAGAGGATGATCAGCCACACTGGGACTGAGATACGGCCCAG
	total_OTU00273	10	Bacteria	Firmicutes	Clostridia	Clostridiales	Clostridiales Family XI. Incertae Sedis	Parvimonas	Parvimonas sp. canine oral taxon 035	S003222530	88.62	325	35	2	3e-168	71.7	100	GACGAACGCTGGCGGCGTGCTTAACACATGCAAGTCGAACGAGAGTTAGATCGAATGAGTTTTCGGACAAATGAGATTTAACGAAAGTGGCGAACGGGTGAGTAACACGTGAGCAACCTGCCTTACACAGGGGGATAGCCATTGGAAACGGTGATTAATACCCCATAAGACCACAATACCGCATGGTAAAAGGGTAAAAGGGATACCGGTGTAAGATGGGCTCGCGTCTGATTAGCTAGTTGGTGGGGTAAAGGCCTACCAAGGCGACGATCAGTAGCCGGTCTGAGAGGATGAACGGCCACATTGGAACTGAGACACGGTCCAA
	total_OTU00274	6	Bacteria	Actinobacteria	Actinobacteria	Actinomycetales	Actinomycetaceae	Actinomyces	Actinomyces viscosus	S000432319	99.69	324	1	0	1.2e-184	74.1	100	GACGAACGCTGGCGGCGTGCTTAACACATGCAAGTCGAACGGTGAAGGGACCAGCTTGCTGGTTCTGGATGAGTGGCGAACGGGTGAGTAACACGTGAGTAACCTGCCCCCTTCTTCTGGATAACCGCATGAAAGTGTGGCTAATACGGGATATTCTGGGTCTGTCGCATGACGGGCCCGGGAAAGATGCGCCTTTGGGTGTTTTTGGTGGGGGATGGGCTCGCGGCCTATCAGCTCGTTGGTGGGGTGATGGCCTACCAAGGCGGTGACGGGTAGCCGGCCTGAGAGGGTGGACGGTCACACTGGGACTGAGACACGGCCCAG
	total_OTU00275	1	Bacteria	Actinobacteria	Actinobacteria	Actinomycetales	Micrococcaceae	Rothia	Rothia amarae	T-S000484536	100	313	0	0	7.3e-279	86.3	100	GACGAACGCTGGCGGCGTGCTTAACACATGCAAGTCGAACGATGAAGACTGGTGCTTGCACTGGTTGGATTAGTGGCGAACGGGTGAGTAATACGTGAGTAACCTGCCTTTGACTCTGGGATAAGCCTGGGAAACTGGGTCTAATACCGGATATGACAAGGAACCGCATGGTTTTTTGTGGAAAGGGTTTGTACTGGTTTTAGATGGGCTCACGGCCTATCAGCTTGTTGGTGGGGTAATGGCTCACCAAGGCGACGACGGGTAGCCGGCCTGAGAGGGTGACCGGCCACACTGGGACTGAGACACGGCCCAG
	total_OTU00276	5	Bacteria	Actinobacteria	Actinobacteridae	Actinomycetales	Actinomycetaceae	Actinomyces	Actinomyces viscosus	JF115951	98.73	316	4	0	5.4e-181	73.4	100	GACGAACGCTGGCGGCGTGCTTAACACATGCAAGTCGAACGGTGAAGGGATTGGCTTTTGTTGGTCCTGGATGAGTGGCGAACGGGTGAGTAACACGTGAGTAACCTGCCCCCTTCTTCTGGATAACCGCATGAAAGTGTGGCTAATACGGGATATTCTGGGTCTGTCGCATGACGGGCCCGGGAAAGATATTGCTTCGGTGGGGGATGGGCTCGCGGCCTATCAGCTTGTTGGTGGGGTGATGGCCTACCAAGGCGGTGACGGGTAGCCGGCCTGAGAGGGTGGACGGTAACACTGGGACTGAGACACGGCCCAG
	total_OTU00277	2	Bacteria	Bacteroidetes	Bacteroidia	Bacteroidales	Porphyromonadaceae	Porphyromonas	Porphyromonas endodontalis	NZ-ACNN00000000	95.24	315	15	0	3.7e-294	88	100	GATGAACGCTAGCGATAGGCTTAACACATGCAAGTCGAGGGGCAGCATTATTTTAGCTTGCTAAGATAGATGGCGACCGGCGCACGGGTGCGTAACGCGTATGCAACCTGCCTGTAATTAGGGAATAACCCGGTGAAAGTCGGACTAATACCCTATATTCTTCTTTCTCCGCATGGAGAGGGATGGAAAGATTTATTGATTACAGATGGGCATGCGTCCCATTAGCTGGTTGGTAAGGTAACGGCTTACCAAGGCAACGATCAGTAGGGGTTCTGAGAGGAAGGTCCCCCACATTGGAACTGAGACACGGTCCAA
	total_OTU00278	7	Bacteria	Firmicutes	Clostridia	Clostridiales	Clostridiales Family XI. Incertae Sedis	Peptoniphilus	Peptoniphilus sp. 2002-2300004	S000404362	96.92	325	8	2	1.2e-200	76.3	100	GACGAACGCTGGCGGCGCGCTTAACACATGCAAGTCGAGCGATGAAATTTCGACAGATCCCTTCGGGGTGAAGATGAAATGGATTAGCGGCGGACGGGTGAGTAACACGTGAGTAACCTGCCTTAGACATTGGGATAGCCTCGGGAAACCGGGATTAATACCAAATGAAATCACATATGCACATGCATAAATGATCAAAGCTCCGGCGGTCTAAGATGGACTCGCGTCCCATTAGCTAGTTGGTGAGGTAACGGCCCACCAAGGCGACGATGGGTAGCCGACCTGAGAGGGTGATCGGCCACACTGGGACTGAGACACGGCCCAG
	total_OTU00279	2	Bacteria	Proteobacteria	Alphaproteobacteria	Rhodospirillales	Rhodospirillaceae	Rhodocista	Rhodocista sp. AT2107	S000106839	90.29	278	27	0	8.4e-131	65.3	100	AACGAACGCTGGCGGCATGCCTAACACATGCAAGTCGAACGAAGGCTTCGGCCTTAGTGGCGCACGGGTGAGGAACACGTGGGAACCTGCCCTGAAGTACGGAATAACGCCGGGAAACTGGCGCTAATACCGTATATTGCCTGAGGGTGAAAGATTTATCGCTTCAGGAGGGGCCCGCGTCCGATTAGCTAGTTGGTGAGGTAACGGCTCACCAAGGCGACGATCGGTAGCTGGTCTGAGAGGATGATCAGCCACACTGGGACTGAGACACGGCCCAG
	total_OTU00280	1	Bacteria	Proteobacteria	Betaproteobacteria	Burkholderiales	Burkholderiaceae	Cupriavidus	Cupriavidus necator	S000469196	94.41	304	17	0	3.1e-185	74	100	ATTGAACGCTGGCGGCATGCTTTACACATGCAAGTCGAACGGCAGCACGGGGGCAACCCTGGTGGCGAGTGGCGAACGGGTGAGTAATAAATCGGAACGTGCCCTGTAGTGGGGGATAACCAGTCGAAAGATTGGCTAATACCGCATACGACCTACGGGTGAAAGCGGGGGACCGCAAGGCCTCGCGCTATAGGAGCGGCCGATTCCCGATTAGCTAGTTGGTGAGGTAAAGGCTCACCAAGGCGACGATCGGTAGCTGGTCTGAGAGGACGGCCAGCCACACTGGGACTGAGACACGGCCCAG
	total_OTU00281	678	Bacteria	Actinobacteria	Actinobacteria	Bifidobacteriales	Bifidobacteriaceae	Gardnerella	Gardnerella vaginalis	NZ-ADEP00000000	99.35	308	1	1	0	115.4	100	GATGAACGCTGGCGGCGTGCTTAACACATGCAAGTCGAACGGGATCTAGTCAACTTGCTGACTGGTGAGAGTGGCGAACGGGTGAGTAATGCGTGACCAACCTGCCCCATGCTCCAGAATAGCTCTTGGAAACGGGTGGTAATGCTGGATGCTCCAACTTGACGCATGTCTTGTTGGGAAGTGTTTAGTGGCATGGGATGGGGTCGCGTCCTATCAGCTTGTAGGCGGGGTAATGGCCCACCTAGGCTTCGACGGGTAGCCGGCCTGAGAGGGCGGACGGCCACATTGGGACTGAGATACGGCCCAG
	total_OTU00282	3	Bacteria	Actinobacteria	Actinobacteria	Bifidobacteriales	Bifidobacteriaceae	Gardnerella	Gardnerella vaginalis	NZ-ADEV00000000	98.38	308	5	0	1.6e-289	87.4	100	GATTAACGCTGGCGGCATGCCTAATACATGCAAATCGAACGGGATCTAGTCAGCTTGCTGACTGGTGAGAGTGGCGAACGGGTGAGTAATGCGTGACCAACCTGCCCCATGCTCCAGAATAGCTCTTGGAAACGGGTGGTAATGCTGGATGCTCCAACTTGACGCATGTCTTGTTGGGAAAGTGTTTAGTGGCATGGGATGGGGTCGCGTCCTATCAGCTTGTAGGCGGGGTAATGGCCCACCTAGGCTTCGACGGGTAGCCGGCCTGAGAGGGCGGACGGCCACATTGGGACTGAGATACGGCCCAG
	total_OTU00283	1	Bacteria	Firmicutes	Clostridia	Clostridiales	Clostridiales Family XI. Incertae Sedis	Anaerococcus	Anaerococcus lactolyticus	S003261718	91.64	323	27	0	8.1e-194	75.4	100	GATTAACGCTGGCGGCGTGCATAACACATGCAAGTCGAACGATGAAACTTAAATGATCTCTTCGGAGTGAATTTAAGTGGATTAGTGGCGGACGGGTGAGTAACGCGTGAGTAACCTGCCTTAGAGATGGGGATAGCCTCTGGAAACGGAGAATAATACCCAATGATACTAAGCTATCGCATGGTAGCCTAGTCAAAGATTTATCGCTCTAAGATGGACTTGCGTCTGATTAGCTAGTTGGTGAGATAATGGCTCACCAAGGCGACGATCAGTAGCCGGCTTGAGAGAGTGTACGGCCACATTGGGACTGAGACACGGCCCAG
	total_OTU00284	1	Bacteria	Actinobacteria	Actinobacteria	Bifidobacteriales	Bifidobacteriaceae	Gardnerella	Gardnerella vaginalis	NZ-ADEO00000000	94.48	308	17	0	1.2e-294	88	100	GATGAACGCTGGCGGCGTGCTTAACACATGCAAGTCGAACGGGATCTAGTCAGCTTGCTGACTGGTGAGAGTGGCGAACGGGTGAGTAATGCGTGACCAACCTGCCCCATGCTCCAGAATAGCTCTTGGAAACGGGTGGTAATGCTGGATGCTCCAACTTGACGCATGTCTTGTTGGGAAAGTGTTTAGTGGCATGGGATGGGGTCGCGTCCTATCAGCTTGTAGGCGGGGTAATGGCTCACCAAGTCAATGACGCGTAGCTGTACTGAGAGGTAGAACAGCCACAATGGGACTGAGACACGGCCCAT
	total_OTU00285	1	Bacteria	Firmicutes	Clostridia	Clostridiales	Lachnospiraceae	Butyrivibrio	Butyrivibrio sp. INlla4	S002958818	84.66	326	50	0	1.8e-104	60.9	100	GATGAACGCTGGCGGCGTGCCTAACACATGCAAGTCGAACGGAGATTATTCGCTGCGGAGCCTTCGGGCGAAGCTTGAATGATCTTAGTGGCGGACGGGTGAGTAACGCGTGGGCAACCTGCCTTGCACAGGGGGATAGCAGTTGGAAACGACTGGTAATACCGCATATCTTAGAGAGACCGCATGATCTTTTTAAGAAAACGTTAGTGGTGCAAGATGGGCCCGCGTCCGATTAGATAGTTGGTGGGGTAACGGCCTACCAAGTCGACGATCGGTAGCCGACCTAAGAGGGCGGACGGCCACATTGGGACTGAGACACGGCCCAG
	total_OTU00286	1	Bacteria	TM7	TM7	TM7	TM7	UNDEFINED	candidate division TM7 single-cell isolate TM7a	NZ-ABBV00000000	83.78	296	44	4	0	99.2	100	GATGAACGCTGGCGGCGTGCTTAACACATGCAAGTCGAACGGTAACGGGTCCTTCGGGATGCCGACGAGTGGCGGACGGCTGAGTAACGCGTGGGAACGTGCCCCAAAGTGAGGGATAACGCACCGAAAGGTGTGCTAATACCGCATATGATCTTCGGATTAAAGAATTTATTCGCTTTGGGAGCGGCCTGCGTCGGATTAGATAGTTGGTGAGGTAATGGCTCACCAAGTCGACGATCCGTAGCTGGTCTGAGAGGATGACCAGCCAGACTGGAACTGAGACACGGTCCAG
	total_OTU00287	1	Bacteria	Firmicutes	Clostridia	Clostridiales	Clostridiales Family XI. Incertae Sedis	Peptoniphilus	Peptoniphilus coxii	S002166682	99.38	323	1	1	7.2e-256	83.5	100	GACGAACGCTGGCGGCGCGCCTAACACATGCAAGTCGAGCGATGAAAGTTGTTCAGATCCTTCGGGTGACGAACTTCTGGATTAGCGGCGAACGGGTGAGTAACGCGTGAGGAACCTGCCTCTCACAACGGGATAGCCTCGGGAAACCGGGATTAATACCGTATGACACTATCAGATGGCATCATCAGGTAGTTAAAGTGCTAGCGGTGAGAGATGGCCTCGCGTCTGATTAGTTAGTTGGTGGGGTAACGGCCTACCAAGACGACGATCAGTAACCGGCCTGAGAGGGTGAACGGTCACATTGGAACTGAGACACGGTCCAA
	total_OTU00288	2	Bacteria	Firmicutes	Bacilli	Bacillales	Bacillaceae	Bacillus	Bacillus hackensackii	S000397962	95.25	316	15	0	2.3e-244	82.1	100	GACGAACGCTGGCGGCGTGCCTAATACATGCAAGTCGAGCGAATTTTTAGGAGCTTGCTCCTAAAAATTAGCGGCGGACGGGTGAGTAACACGTGGGCAACCTGCCTGTAAGACTGGGATAACTTCGGGAAACCGGAGCTAATACCGGATAACTTCTTTCCTCACATGAGGGGAGGTTGAAAGACGGCTTCGGCTGTCACTTACAGATGGGCCCGCGGCGCATTAGCTAGTTGGTGAGATAACGGCTCACCAAGGCAACGATGCGTAGCCGACCTGAGAGGGTGATCGGCCACACTGGGACTGAGACACGGCCCAG
	total_OTU00289	1	Bacteria	Proteobacteria	Betaproteobacteria	Burkholderiales	Alcaligenaceae	Parapusillimonas	Parapusillimonas granuli	T-S000690817	98.68	304	4	0	8.5e-185	73.9	100	ATTGAACGCTAGCGGGATGCTTTACACATGCAAGTCGAACGGCAGCGCGGACTTCGGTCTGGCGGCGAGTGGCGAACGGGTGAGTAATGTATCGGAACGTGCCCAGTAGCGGGGGATAACTACGCGAAAGCGTAGCTAATACCGCATACACCCTACGGGGGAAAGGGGGGGATCGCAAGACCTCTCACTATTGGAGCGGCCGATATCGGATTAGCTAGTTGGTGGGGTAAAGGCCTACCAAGGCGACGATCCGTAGCTGGTTTGAGAGGACGACCAGCCACACTGGGACTGAGACACGGCCCAG
	total_OTU00290	35	Bacteria	Firmicutes	Bacilli	Lactobacillales	Streptococcaceae	Streptococcus	Streptococcus mitis	NZ-AEDX00000000	99.68	314	0	1	0	102.3	100	GACGAACGCTGGCGGCGTGCCTAATACATGCAAGTAGAACGCTGAAGGAGGAGCTTGCTTCTCCGGATGAGTTGCGAACGGGTGAGTAACGCGTAGGTAACCTGCCTGGTAGCGGGGGATAACTATTGGAAACGATAGCTAATACCGCATAAGAGTAGATGTTGCATGACATTTGCTTAAAAGGTGCAATTGCATCACTACCAGATGGACCTGCGTTGTATTAGCTAGTTGGTGGGTAACGGCTCACCAAGGCGACGATACATAGCCGACCTGAGAGGGTGATCGGCCACACTGGGACTGAGACACGGCCCAG
	total_OTU00291	2	Bacteria	Bacteroidetes	Bacteroidia	Bacteroidales	Porphyromonadaceae	Porphyromonas	Porphyromonas endodontalis	NZ-ACNN00000000	95.24	315	15	0	0	99	100	GATGAACGCTAGCGATAGGCTTAACACATGCAAGTCGAGGGGCAGCATTATTTTAGCTTGCTAAGATAGATGGCGACCGGCGCACGGGTGCGTAACGCGTATGCAACCTGCCTGTAATTAGGGAATAACCCGGTGAAAGTCGGACTAATACCCTATATTCTTCTTTCTCCGCATGGAGAGGGATGGAAAGATTTATTGATTACAGATGGGCATGCGTCCCATTAGCTGGTTGGTAAGGTAACGGCTTACCAAGGCAACGATGGGTAGCCGGCCTGAGAGGGTGAACGGCCACATTGGAACTGAGAAACGGTCCAA
	total_OTU00292	1	Bacteria	Firmicutes	Clostridia	Clostridiales	Peptostreptococcaceae	Peptostreptococcus	Peptostreptococcus stomatis	S001879390	96.76	339	11	0	6.2e-165	71.2	100	GATGAACGCTGGCGGCGTGCCTAACACATGCAAGTCGAGCGAGGGTTTGCTCAGTATTGAGTATTCTAAAACTAGAATGTTCAATTCTGAGCAAAACCAAGCGGCGGACGGGTGAGTAACGCGTGGGTAACCTGCCCTATACACATGGATAACATACTGAAAAGTTTACTAATACATGATAATATATATTTGCGGCATCGCAGATATATCAAAGTGTTAGCGGTATAGGATGGACCCGCGTCTGATTAGCTAGTTGGTGAGATAACGGCCCACCAAGGCTACGATCAGTAGGGGTTCTGAGAGGAAGGTCCCCCACATTGGAACTGAGACACGGTCCAA
	total_OTU00293	124	Bacteria	Proteobacteria	Gammaproteobacteria	Pasteurellales	Pasteurellaceae	Haemophilus	Haemophilus influenzae	NC-017452-01	96.77	310	10	0	0	94.5	100	ATTGAACGCTGGCGGCAGGCTTAACACATGCAAGTCGAACGGTAGCAGGAGGAAGCTTGCTTTCTTGCTGACGAGTGGCGGACGGGTGAGTAATGCTTGGGAATCTGGCTTATGGAGGGGGATAACGACGGGAAACTGTCGCTAATACCGCGTATTATCGGAAGATGAAAGTGCGGGACTGAGAGGCCGCATGCCATAGGATGAGCCCAAGTGGGATTAGGTAGTTGGTGGGGTAAAGGCCTACCAAGCCTGCGATCTCTAGCTGGTCATCCTCTCAGACCAGCCACACTGGAACTGAGACACGGTCCAG
	total_OTU00294	1	Bacteria	Bacteroidetes	Sphingobacteriia	Sphingobacteriales	UNDEFINED	Terrimonas	Terrimonas sp. QH	S002913810	91.32	311	27	0	1.4e-182	73.7	100	GATGAACGCTAGCGGCAGGCTTAATACATGCAAGTCGAGGGGCAGCATGGTGTAGCAATACACTGATGGCGACCGGCAAACGGGTGCGGAACACGTACGAAACCTTCCTTTAAGTGGGGGATAGCCCAGGGAAACTTGGATTAATAGCCCATAGTATATTGAAGTGGCCTCACTTTAATATTAAAGCTTCGGCACTTAAAGATGGTCGTGCGTCTGATTAGGTAGTTGGCAGGGTAACGGCCTCCCAAGCCTACGATCAGTAACTGGTGTGAGAGCACGACCAGTCACACGGGCACTGAGACACGGGCCCG
	total_OTU00295	1	Bacteria	Bacteroidetes	Bacteroidia	Bacteroidales	Prevotellaceae	Prevotella	Prevotella oris	NZ-ADDV00000000	95.57	316	14	0	0	99.5	100	GATGAACGCTAGCGATAGGCTTAACACATGCAAGTCGAGGGGCAGCATTATTTTAGCTTGCTTCCCCGGGCGTCGACCGGCGCACGGGTGAGTAACGCGTATCCAACCTGCCTCTGACTGAGGGATAACCCGTCGAAAGTCGGCCTAATACCTCATGGTATCGTCTGCGGGCATCCAACGACGATTAAAGATTTCATCGGTCAGGGATGGGGATGCGTCTGATTAGCTTGTTGGCGGGGTAACGGCCCACCAAGGCTACGATCAGTAGGGGTTCTGAGAGGAAGGTCCCCCACATTGGAACTGAGACACGGTCCAA
	total_OTU00296	1	Bacteria	Proteobacteria	Alphaproteobacteria	Rhodobacterales	Rhodobacteraceae	Paracoccus	Paracoccus marinus	T-S000978750	99.64	276	1	0	1.5e-204	76.6	100	AACGAACGCTGGCGGCAGGCCTAACACATGCAAGTCGAGCGCCCTATCGGGGGAGCGGCGGACGGGTGAGTAACGCGTGGGAATATGCCCTTCTCTACGGAATAGCCTCGGGAAACTGAGAGTAATACCGTATACGCCCTTAGGGGGAAAGATTTATCGGGGAAGGATTAGCCCGCGTTGGATTAGGTAGTTGGTGGGGTAATGGCCTACCAAGCCGACGATCCATAGCTGGTTTGAGAGGATGATCAGCCACACTGGGACTGAGACACGGCCCAG
	total_OTU00297	1	Bacteria	Firmicutes	Bacilli	Lactobacillales	Streptococcaceae	Streptococcus	Streptococcus sp. oral taxon 058	NZ-AGAE00000000	98.09	314	6	0	4.5e-213	77.9	100	GACGAACACTGGCGGCGTGCCTAATACATGCAAGTAGAACGCTGAAGGAGGAGCTTGCTTCTCTGGATGAGTTGCGAACGGGTGAGTAACGCGTAGGTAACCTGCCTGGTAGTGGGGGATAACTATTGGAAACGATAGCTAATACCGCATAATATTGACTATTGCATGATAGTCAATTAAAAGGTTCAATTGCATCACTACCAGATGGACCTGCGTTGTATTAGCTAGTTGGTGAGGTAACGGCTCACCAAGGCGACGATACATAGCCGACCTGAGAGGGTGATCGGCCACACTGGGACTGAGACACGGCCCAG
	total_OTU00298	1	Bacteria	Firmicutes	Clostridia	Clostridiales	Clostridiales Family XI. Incertae Sedis	Anaerococcus	Anaerococcus octavius	T-S000002016	93.5	323	21	0	3.2e-164	70.9	100	GATTAACGCTGGCGGCGTGCATAACACATGCAAGTCGAACGATGAAGATTATTAGACTTCTTCGGAATGAAAATAATTGGATTAGTGGCGGACGGGTGAGTAACGCGTGAGTAACCTGCCTTACACAAGGGGATAGCCGTTGGAAACGACGAATAATACCCTATGAAGTTACTATCTCGCATGAGATAATAACCAAAGTGTTAGCGGTGTAAGATGGACTTGCGTCTGATTAGCTAGTTGGTGAGAAAAAAGCCCACCAAGGCAACGATCAGTAGCCGGCTTGAGAGAGTGTACGGCCACATTGGGACTGAGACACGGCCCAG
	total_OTU00299	2	Bacteria	Firmicutes	Clostridia	Clostridiales	Lachnospiraceae	UNDEFINED	Lachnospiraceae oral taxon 107	AM420023	99.07	324	3	0	1.3e-253	83.3	100	GATGAACGCTGGCGGCGTGCTTAACACATGCAAGTTGAACGAAGCTGCCCGAAGGAAGTTTTCGGATGGAATTTAGGTAGACTTAGTGGCGGACGGGTGAGTAACGCGTGGATAACCTGCCTTATACAGGGGGATAACGGAGAGAAATTTCCGCTAACACCGCATAAGACCACAGCACCGCATGGTGCAGGGGTAAAATATTTATAGGTATAAGATGGATCCGCGTCCGATTAGCTAGTTGGTGAGGTAAAGGCCCACCAAGGCGACGATCGGTAGCCGGCCTGAGAGGGTGAACGGCCACATTGGGACTGAGACACGGCCCAA
	total_OTU00300	1	Bacteria	Firmicutes	Clostridia	Clostridiales	Clostridiales Family XI. Incertae Sedis	Peptoniphilus	Peptoniphilus sp. gpac063	S000768455	98.77	326	3	1	3.7e-202	76.5	100	GACGAACGCTGGCGGCGCGCTTAACACATGCAAGTCGAGCGATGAAATTTTGACAGATCCCTTCGGGGTGAAGATAAAATGGATTAGCGGCGGACGGGTGAGTAACACGTGAGTAACCTGCCTTAGACATTGGGATAGCCTCGGGAAACCGGGATTAATACCGAATAAAATCACAGATACACATGTATCCATGATCAAAACTCCGGTGGTCTAAGATGGACTCGCGTCCCATTAGCTAGTTGGTAGGGTAACGGCCTACCAAGGCGACGATGGGTAGCCGGCCTGAGAGGGTGAACGGCCACATTGGAACTGAGAAACGGTCCAA
	total_OTU00301	351	Bacteria	Tenericutes	Mollicutes	Mycoplasmatales	Mycoplasmataceae	Ureaplasma	Ureaplasma urealyticum	NZ-AAZS00000000	97.03	303	9	0	0	114.7	100	GATGAACGCTAGCTATAGGCTTAACACATGCAAGTCGAACGAAGCCTTTTAGGCTTAGTGGTGAACGGGTGAGTAACACGTATCCAACCTACCCTTAAGTTGGGGATAACTAGTCGAAAGATTAGCTAATACCGAATAATAACATCAATATCGCATGAGAAGATGTAGAAAGTCGCGTTTGCGACGCTTTTGGATGGGGGTGCGACGTATCAGATAGTTGGTGAGGTAATGGCTCACCAAGTCAATGACGCGTAGCTGTACTGAGAGGTAGAACAGCCACAATGGGACTGAGACACGGCCCAT
	total_OTU00302	1	Bacteria	Firmicutes	Clostridia	Clostridiales	Peptostreptococcaceae	Peptostreptococcus	Peptostreptococcus stomatis	S001589391	95.28	339	16	0	2.5e-164	71.1	100	GATGAACGCTAGCGGCGTGCCTAACACATGCAAGTCGAGCGAGGGTTTGCTCAGTATTGAGTATTCTAAGACTAGAATGTTCAATTCTGAGCAAAACCAAGCGGCGGACGGGTGAGTAACGCGTGGGTAACCTGCCCTATACACATGGATAACATACTGAAAAGTTTACTAATACATGATAATATATATTTGCGGCATCGCAGATATATCAAAGTGTTAGCGGTATAGGATGGACCCGCGTCTGATTAGCTAGTTGGTGAGATAACTGCCCACCAAGGCAACGATGGGTAGGGGGACTGAGAGGTTGACCCCCCACACTGGTACTGAGACACGGACCAG
	total_OTU00303	1	Bacteria	Actinobacteria	Actinobacteria	Actinomycetales	Nocardiaceae	Rhodococcus	Rhodococcus jostii	NC-008268-04	99.67	302	1	0	0	134.6	100	GACGAACGCTGGCGGCGTGCTTAACACATGCAAGTCGAGCGGTAAGGCCCCTCGGGGTACACGAGCGGCGAACGGGTGAGTAACACGTGGGTGATCTGCCCTGCACTTCGGGATAAGCCTGGGAAACTGGGTCTAATACCGGATATGACCTTCGGCTGCATGGCTGAGGGTGGAAAGGTTTACTGGTGCAGGATGGGCCCGCGGCCTATCAGCTTGTTGGTGGGGTAATGGCCTACCAAGGCGACGACGGGTAGCCGACCTGAGAGGGTGACCGGCCACACTGGGACTGAGACACGGCCCAG
	total_OTU00304	1	Bacteria	Bacteroidetes	Bacteroidia	Bacteroidales	Prevotellaceae	Prevotella	Prevotella oris	NZ-ADDV00000000	96.2	316	12	0	0	96.7	100	GATGAACGCTGGCTACAGGCTTAACACATGCAAGTCGAGGGGAAACGACGGGGAAGCTTGCTTCCCCGGGCGTCGACCGGCGCACGGGTGAGTAACGCGTATCCAACCTGCCTCTGACTGAGGGATAACCCGTCGAAAGTCGGCCTAATACCTCATGGTATCGTCTGCGGGCATCCAACGACGATTAAAGATTTCATCGGTCAGGGATGGGGATGCGTCTGATTAGCTTGTTGGCGGGGTAACGGCCCACCAAGGCAACGATGGGTAGGGGGACTGAGAGGTTGACCCCCCACACTGGTACTGAGACACGGTCCAA
	total_OTU00305	1	Bacteria	Firmicutes	Bacilli	Lactobacillales	Lactobacillaceae	Lactobacillus	Lactobacillus crispatus	NZ-AGZF00000000	99.7	332	1	0	0	165.5	100	GACGAACGCTGGCGGCGTGCCTAATACATGCAAGTCGAGCGAGCGGAACTAACAGATTTACTTCGGCAATGACGTTAGGAAAGCGAGCGGCGGATGGGTGAGTAACACGTGGGGAACCTGCCCCATAGTCTGGGATACCACTTGGAAACAGGTGCTAATACCGGATAAGAAAGCAGATCGCATGATCAGCTTTTAAAAGGCGGCGTAAGCTGTCGCTATGGGATGGCCCCGCGGTGCATTAGCTAGTTGGTAAGGTAAAGGCTTACCAAGGCGATGATGCATAGCCGAGTTGAGAGACTGATCGGCCACATTGGGACTGAGACACGGCCCAA
	total_OTU00306	2	Bacteria	Proteobacteria	Alphaproteobacteria	Rhizobiales	Bradyrhizobiaceae	Bradyrhizobium	Bradyrhizobium sp. WSM471	NZ-AHLW00000000	98.93	280	3	0	0	119.7	100	AGCGAACGCTGGCGGCAGGCTTAACACATGCAAGTCGAGCGGGCGTAGCAATACGTCAGCGGCAGACGGGTGAGTAACGCGTGGGAACATACCTTTTAGTTCGGAACAACACAGGGAAACTTGTGCTAATACCGGATAAGCCCTTACGGTGAAAGATTTATCGCCGAAAGATTGGCCCGCGTCTGATTAGCTAGTTGGTGAGGTAACGGCTCACCAAGGCGACGATCAGTAGCTGGTCTGAGAGGATGATCAGCCACATTGGGACTGAGACACGGCCCAA
	total_OTU00307	3	Bacteria	Firmicutes	Bacilli	Bacillales	Staphylococcaceae	Staphylococcus	Staphylococcus caprae	NZ-ACRH00000000	99.05	317	3	0	0	125.6	100	GATGAACGCTGGCGGCGTTCCTAATACATGCAAGTCGAGCGAACAGACGAGGAGCTTGCTCCTTTGACGTTAGCGGCGGACGGGTGAGTAACACGTGGATAACCTACCTATAAGACTGGGATAACTTCGGGAAACCGGAGCTAATACCGGATAACATGTTGAACCGCATGGTTCAACAGTGAAAGACGGTCTTGCTGTCACTTATAGATGGAGCCGCGCCGCATTAGCTAGTTGGTAAGATAACGGCTTACCAAGGCAACGATGCGTAGCCGACCTGAGAGGGTGATCGGCCACACTGGAACTGAGACACGGTCCAG
	total_OTU00308	2	Eukaryota	Streptophyta	UNDEFINED	Fagales	Betulaceae	Alnus	Alnus incana	S000641763	98.57	280	4	0	2.3e-253	83	100	GATGAACGCTGGCGGCATGCTTAACACATACAAGTCGGACGGGAAGTGGTGTTTCCAGTGGCGGACGGGTGGGTAACGCGTAAGAACCTGCCCTTGGGAGGGGAACAACAGCTGGAAACGGCTGCTAATACCCCGTAGGCTGAGGAGCAAAAGGAGGAATCCGCCTGAGGAGGGGCTCGCGTCTGATTCGCTAGTTGGTGAGGCAATAGCTTACCAAGGCGATGATCAGTAGCTGGTTCGAGAGGATGATCAGCCACACTGGGACTGAGACACGGCCCAG
	total_OTU00309	2	Bacteria	Proteobacteria	Gammaproteobacteria	Pseudomonadales	Pseudomonadaceae	Pseudomonas	Pseudomonas fluorescens	S000558121	99.01	304	3	0	0	93.7	100	ATTGAACGCTGGCGGCAGGCCTAACACATGCAAGTCGAGCGGTAGAGAGGTGCTTGCACCTCTTGAGAGCGGCGGACGGGTGAGTAATACCTAGGAATCTGCCTTGTAGTGGGGGATAACGTTCGGAAACGGACGCTAATACCGCATAAGTCCTACGGGAGAAAGCAGGGGACCTTCTGGCCTTGCGCTATCAGATGAGCCTAGGTCGGATTAGCTAGTTGGTGAGGTAATGGCTCACCAAGGCTACGATCCGTAACTGGTCTGAGAGGATGATCAGTCACACTGGAACTGAGACACGGTCCAG
	total_OTU00310	1	Bacteria	Proteobacteria	Alphaproteobacteria	Caulobacterales	Caulobacteraceae	Brevundimonas	Brevundimonas sp. BAL3	NZ-ABRU00000000	99.64	278	1	0	0	140.9	100	AGCGAACGCTGGCGGCAGGCCTAACACATGCAAGTCGAACGAACTCTTCGGAGTGAGTGGCGGACGGGTGAGTAACACGTGGGAACGTGCCTTTAGGTTCGGAATAACTCAGGGAAACTTGTGCTAATACCGAATGTGCCCTTCGGGGGAAAGATTTATCGCCTTTAGAGCGGCCCGCGTCTGATTAGCTAGTTGGTGAGGTAAAGGCTCACCAAGGCGACGATCAGTAGCTGGTCTGAGAGGATGATCAGCCACATTGGGACTGAGACACGGCCCAA
	total_OTU00311	1	Bacteria	Firmicutes	Clostridia	Clostridiales	Clostridiales Family XI. Incertae Sedis	Anaerococcus	Anaerococcus vaginalis	S003264873	97.83	323	7	0	2e-215	78.3	100	GATAAACGCTGGCGGCGTGCATAACACATGCAAGTCGAACGATGAAACTTAGATGATTTCTTCGGAATGAACTTAAGCGGATTAGTGGCGAACGGGTGAGTAACACGTGAGTAACCTGCCTTACACAGGGGGATAGCCTTTGGAAACGAAGAATAATACCCTATAAAGTCAAAATATCGCATGATATAGTGACCAAAGATTTATCGGTGTAAGATGGACTTGCGTCTGATTAGCTAGTTGGTGAGATAAAAGCCCACCAAGGCGACGATCAGTAGCCGGCTTGAGAGAGTGTACGGCCACATTGGGACTGAGACACGGCCCAA
	total_OTU00312	1	Eukaryota	Chlorophyta	Trebouxiophyceae	UNDEFINED	Coccomyxaceae	Coccomyxa	Coccomyxa sp. SAG 23.25	S000642985	87.41	294	27	10	2.4e-110	61.8	100	GATGAACGCTGGCGGCATGCTTAACACATGCAAGTCGAACGAGATCAAATTTTTGATCTAGTGGCGGACGGGTGAGTAACGCGTAAGAACCTACCCTTAGGAGGGGGACAACAAGTGGAAACGGTTGTTAATACCCCATATGCTGAGGAGTAAAAGGGTAACAACCGCCTAGGGATGGGCTGGCGTCTGATTAGCTTGTTGGTGGGGTAAATGCTTACCAAGGCAATGATCAGTAGTTGGTCTGAGAGGATGACCAGCCACACTGGGACTGAGACACGGCCCAG
	total_OTU00313	1	Bacteria	Proteobacteria	Betaproteobacteria	Burkholderiales	Comamonadaceae	Variovorax	Variovorax sp. P-9	S000925562	93.42	304	18	2	4.2e-166	71.1	100	ATTGAACGCTGGCGGCATGCTTTACACATGCAAGTCGAACGGCAACGCGGGTCAAGCTGGGGGCGAGTGGCGAACGGGTGAGTAATACATCGGAACGTACCCAGGCGTGGGGGATAACTACGCGAAAGTGTAGCTAATACCGCATACGATCCAAGGATGAAAGCGGGGGACCTTCGGGCCTCGTGCGACTGGAGCGGCCGATGGCAGATTAGGTAGTTGGTGGGGTAAAAGCTCACCAAGCCGACGATCTGTAGCTGGTCTGAGAGGACGACCAGCCACACTGGGACTGAGACACGGCCCAG
	total_OTU00314	1	Bacteria	Tenericutes	Mollicutes	Mycoplasmatales	Mycoplasmataceae	Ureaplasma	Ureaplasma urealyticum	NC-011374-01	97.69	303	7	0	0	113.1	100	GATTACCGCTGGCGGCACGCCTAATACATGCAAATCGAACGAAGCCTTTTAGGCTTAGTGGTGAACGGGCGAGTAACACGTATCCAACCTACCCTTAAGTTGGGGATAACTAGTCGAAAGATTAGCTAATACCGAATAATAACATCAATATCGCATGAGAAGATGTAGACAGTCGCGTTTGCGACGCTTTTGGATGGGGGTGCGACGTATCAGATAGTGGGTGAGGTAATGGCGCACCAAGTCAATGACGCGTAGCTGTACTGAGAGGTAGAACAGCCACAATGGGACTGTGACACGGCCCAT
